# Supplementary material for: Functional diversity and nutritional content in a deep-sea faunal assemblage through total lipid, lipid class, and fatty acid analyses
Source: PLoS One. 2018 Nov 12;13(11):e0207395. doi: 10.1371/journal.pone.0207395 (PMC6231680; doi:10.1371/journal.pone.0207395)
Supplement: S4 Table — (XLSX) [file pone.0207395.s004.xlsx]

## Sheet: Foglio1
S4 Table. Individual fatty acids (%) measured for all the individuals analyzed.
ID #	Species	Taxon	Depth	14:0	TMTD	14:1	i15:0	ai15:0	15:0	15:1	i16:0	ai16:0?	pristanic?	16:0	16:1n-11?	16:1n-9?	16:1n-7	16:1n-5	i17:0	ai17:0	16:2n-4	phytanic?	17:0	16:3n-4?	17:1	16:3n-3?	16:4n-3?	16:4n-1	18:0	18:1n-11?	18:1n-9	18:1n-7	18:1n-6?	18:1n-5?	18:2a	18:2b	18:2n-6	18:2n-4	18:3n-6	19:0	18:3n-4	18:3n-3	18:4n-3	18:4n-1?	19:3n-6?	20:0	18:5n-3	20:1n-11(13)	20:1n-9
296	Alitta succinea	Anellida Polychaeta	1027	3.79268	0.0260339	0.0710418	0.161719	0.0456697	0.28505	0.0182017	0.261884	0.0306671	0	8.46986	0.0944282	0.292772	4.70365	0.216214	0.327079	0.181024	0.246109	0.273356	0.356974	0.0698283	0.161278	0.215883	0.522995	0.138002	2.17758	0.667506	7.72723	1.91394	0.0212905	0.579365	0	0	2.24267	0.138774	0.0606723	0	0.180473	0.356312	0.950901	0.117815	1.58134	0.0645333	0	3.96411	7.83732
259	Laetmonice filicornis	Anellida Polychaeta	595	1.12285	0	0	0.0329789	0	0.419304	0	0.0392606	0	0	12.3734	0	0.508818	4.97197	0.102078	0.599903	0.237134	0.0800917	0.425585	1.27362	0	1.64895	0.312515	0	0	7.76418	0.420874	4.12237	4.59821	0	0.400459	0	0	0.620318	0.07381	0	0	0	0.84803	0	0	0	0.551219	0	7.73435	4.19775
351	Nereididae sp 1	Anellida Polychaeta	868	1.43359	0	0	0.147792	0.0295585	0.509884	0	0.206909	0	0	10.9034	0	0	9.76538	0.206909	0.332533	0.0886754	0.114539	0	1.13061	0	2.73785	0.524663	0.67615	0	5.50157	5.49418	3.48051	11.4354	0	0.336228	0	0	0.945871	0.217994	0	0	0	0	0	0	0	0	0	2.62701	1.24146
383	Nereididae sp 2	Anellida Polychaeta	347	3.41595	0.000547129	0.0461777	0.100125	0.0636858	0.277723	0	0.0763792	0.599872	0	9.95786	0.0427855	0.202438	5.27629	0.129888	0.272033	0.233515	0.0743001	0.166874	0.499529	0	0.177379	0	1.04567	0	3.52887	1.3269	5.41395	4.32714	0	0.437922	0	0	1.81658	0.0671875	0.0388462	0	0.134375	0.134813	0.393495	0.0813034	2.60926	0.0536187	0	12.155	3.54474
382	Polynoidae sp 1	Anellida Polychaeta	347	2.47874	0	0.0509368	0.0576909	0.00253277	0.283811	0.167866	0.0772495	0.0213878	0	11.6149	0.337844	0.118618	4.72038	0.164771	0.192772	0.138458	0.0858328	0.0720433	0.429164	0	0.378368	0.399615	0.114819	0	2.90129	2.11824	9.40798	5.8099	0	0.437184	0	0	2.07659	0.0841443	0.0585352	0	0	0.102718	0.112849	0.0213878	0.164208	0	0.0607865	5.26676	6.40158
260	Polynoidae sp 2	Anellida Polychaeta	595	1.91649	0	0	0	0	0.430151	0	0	0	0	10.2004	0.0454385	0.272631	4.07735	0.0444287	0.312011	0.0928965	0	0.0484677	1.19554	0	1.10769	0.638158	1.03701	0	7.84773	0	3.54622	5.18403	0	0.31605	0	0	2.89292	0	0	0	0	0.0838088	0.0545262	0	0	0	0	8.14964	4.34493
261	Polynoidae sp 2	Anellida Polychaeta	595	1.97038	0	0	0.0822646	0	0.405376	0	0.0703709	0.0981228	0	9.68442	0	0.0327076	4.01907	0.0634329	0.289413	0.0436101	0.0594684	0.137768	1.16855	0	1.9238	0.237873	0	0.0198228	7.27595	0.0584772	3.88229	4.99931	0	0.251749	0	0	1.95948	0.0525304	0	0	0	0	1.11503	0.0535215	0.0822646	0	0	6.59405	4.139
349	Polynoidae sp 3	Anellida Polychaeta	595	4.08307	0.0170082	0.0844862	0.174888	0.0404868	0.579017	0	0.12146	0.0567555	0	18.4043	0.13699	0.17267	9.58317	0.20761	0.436111	0.185796	0.0454783	0.167493	0.941364	0	0.72488	0.263442	0.414296	0	4.77726	4.60089	5.52543	7.23068	0.0343861	0.508396	0	0	1.07318	0.0920659	0.0190417	0	0.0462178	0.235526	0.165275	0.0354953	0.621722	0	0	10.2356	2.49336
350	Prionospio sp	Anellida Polychaeta	868	0.487482	0	0	0.0318456	0	0.208221	0	0.0514428	0	0	4.43143	0	0	1.49184	0	0.0489932	0.100436	0	0	0.7202	0	2.47171	0.115134	0	0	6.74146	0	0.509529	3.18946	0	0.0122483	0	0	0.230268	0	0.112684	0	0	0.421341	0	0	0	0.0318456	0	1.41345	3.80187
297	Arcoscalpellum michelottianum	Arthropoda Hexanauplia	1094	1.18948	0.021341	0.0320115	0.135347	0.0628998	0.21678	0	0.115691	0.061215	0	10.0179	0.0791863	0.696952	4.3867	0.140963	0.210602	0.205548	0.0814328	0.0943497	0.207232	0	0.214533	0.213972	0.434682	0.0303267	3.16352	0	11.4955	3.7796	0.0443668	0.418396	0.0842408	0.0471748	0.716608	0.0769399	0.0488597	0	0.0971577	0.251599	0.219588	0.0263954	0	0	0	1.35908	12.0431
298	Arcoscalpellum michelottianum	Arthropoda Hexanauplia	1365	1.31434	0.0257416	0.0635969	0.101452	0.0560258	0.233188	0	0.0817674	0.136279	0	8.24791	0.0514832	0.0666253	4.79853	0.116594	0.228646	0.128708	0.0878242	0.221075	0.215018	0	0.69048	0.277101	0.408837	0	1.84734	0	13.69	2.98148	0	0.469405	0.0166563	0.242274	0.602656	0.112052	0	0	0.196847	0.351297	0.192305	0.0242274	0	0	0	2.74224	12.3529
299	Arcoscalpellum michelottianum	Arthropoda Hexanauplia	1365	2.49963	0.0120325	0.224956	0.255997	0.127998	0.314416	0	0.182406	0.145262	0	10.3639	0.119977	0.17142	7.65147	0.23385	0.352606	0.2267	0.183453	0.203856	0.146657	0	0.394458	0.246057	0.121546	0.0310405	1.22767	0	16.166	3.96882	0.0507459	0.590815	0.0652199	0.0594652	0.883084	0.095214	0.0587676	0	0.0877155	0.302209	0.49595	0.0442937	0	0.0765549	0	5.53619	10.0018
164	Acanthephyra pelagica	Arthropoda Malacostraca	1090	0.849108	0.0146607	0.0504017	0.100977	0.0509222	0.116592	0	0.626074	0.0864897	0	5.43722	0.0411195	0.113989	3.42957	0.120062	0.250534	0.129951	0.0945574	0.173153	0.128477	0	0.395666	0.257821	0.577841	0.0479727	1.11161	0	20.8973	5.3359	0.0496209	0.571682	0	0	1.02044	0.0802437	0.0292347	0	0.132033	0.192151	0.402259	0.0264587	0	0.0610719	0	1.26273	12.1204
165	Acanthephyra pelagica	Arthropoda Malacostraca	1090	0.778613	0.0109615	0.0398353	0.0672755	0.0355342	0.0626658	0.000598891	0.666058	0.0495083	0	2.55601	0.0109978	0.0340098	3.20795	0.0846252	0.160176	0.0835726	0.112301	0.153552	0.0515772	0.0342638	0.310407	2.26138	0	0.225891	0.597367	0	13.381	3.54859	0.021669	0.476173	0.0386194	0.0313057	0.868066	0.165149	0.0405431	0	0.117637	0.176183	0.598982	0.0765129	1.26874	0.168307	0	0	13.5611
174	Acanthephyra pelagica	Arthropoda Malacostraca	1090	0.543572	0.0135505	0	0.0767861	0.0347231	0.0906188	0	0.984668	0.535667	0	4.1257	0.0379696	0.0485559	2.41777	0.108968	0.283995	0.110803	0.0671878	0.135222	0.0948534	0	0.335798	0.267481	0	0	0.907741	0	13.8252	3.99542	0.0525081	0.531151	0	0	1.04296	0.109674	0.0213138	0	0.0453094	0.0774918	0.332693	0.0622475	0	0.0621064	0	1.2849	14.0243
212	Anonyx sp 1	Arthropoda Malacostraca	1365	0.0767169	0.00391984	0.0597309	0.0468514	0.0031732	0.0489047	0	0.881591	0.219698	0	0.755596	0	0.0203458	6.69602	0.0442382	0.414383	0.0546911	0.0352786	0.514246	0.090343	0	2.79895	12.6915	0.755783	0.169673	0.024079	0	37.4655	1.94312	0.00373318	0.586483	0.0335986	1.71484	0.567444	0.666373	0.0263189	0	0.6632	0.0565577	2.12381	9.45503	0.453768	0	0	3.59692	3.55399
255	Anonyx sp 2	Arthropoda Malacostraca	1321	0.19341	0.00746277	0.0373138	0.0500627	0.00248759	0.130909	0	0.545559	0.0945284	0	2.89571	0	0.0256533	5.57904	0.0192788	0.448854	0.0335825	0.0332715	0.51944	0.423823	0	3.56549	11.9735	0.377958	0.020989	0.173043	0	39.84	1.49084	0.011816	0.780792	0.00839561	2.42245	0.33256	0.711761	0.0287628	0	0.993947	0.132309	0.25389	0	11.9191	0.49674	1.62113	2.5476	0.334425
185	Gnathophausia zoea	Arthropoda Malacostraca	1090	0.531709	0	0	0.602604	0.850735	0.0853957	0	0.833011	0	0	6.40468	0	0	3.85086	0.0918407	3.61885	2.4507	0	0.114398	0.0193349	0	0.431812	0.644496	0.734725	0	0.873292	0	18.199	1.61446	0	0.710557	0	0	0.973189	0	0	0	0	0.309358	0.349639	0	0	0	0	4.72738	12.7143
217	Gnathophausia zoea	Arthropoda Malacostraca	1282	0.783049	0.0701893	0.0833498	0.0811564	0.0219342	0.131605	2.31625	0	0	6.65702	0	0	0	6.58244	0.103091	0.254436	0.0438683	0.309272	0	0.0482551	0	0.708473	4.99441	0	0.122831	1.15593	0	14.8604	1.46739	0.386041	0	0	0	1.066	0	0	0	0.151346	0.392621	1.46301	0.138185	0	0.228115	0	1.44985	9.31982
218	Gnathophausia zoea	Arthropoda Malacostraca	1282	0.851896	0	0.0820345	0.0946551	0	0.132517	0	3.06683	0	0	8.55682	0	0	5.36379	0.145138	0.391241	0	0.18931	0	0.100965	0	0.624724	0.151448	0	0	0.990724	0	17.6626	1.55865	0	0.410172	0	0	1.06014	0	0	0	0	0.334448	0.460655	0	0	0	0	1.65331	8.18451
211	Munida tenuimana	Arthropoda Malacostraca	868	0.482807	0.00655394	0	0.0415083	0	0.163848	0	0	0	0	15.4979	0	0	5.75217	0.0961244	0.281819	0.0262158	0.117971	0.218465	0.316774	0.0109232	0.382313	0.498099	0	0	3.159	0	12.9069	7.84943	0.664132	0	0	1.053	0.111417	0	0	0	0	0.214095	0.133263	0	0	0.200987	0.572377	5.34146	0.930659
186	Munidopsis curvirostra	Arthropoda Malacostraca	1282	1.23614	0	0.0913801	0.163681	0.0241003	0.18979	0	0.11548	0	0	12.6245	0	0.0943927	20.67	0.096401	0.198827	0.141589	0.217906	0.215898	0.0552298	0.200835	0.346441	0.0984094	0	0.168702	2.63697	0	33.0234	7.75827	0.252049	0	0	0	0.625603	0.116485	0.0190794	0	0.120501	0.0642674	0.733049	0.112468	0	0.0652715	0	0.51916	2.05153
187	Munidopsis curvirostra	Arthropoda Malacostraca	1084	0	0	0	0	0	0	0	0	0	0	11.7538	0	0.0842815	2.6935	0	0	0	0	0	0.400337	0	0	0.361708	0	0	5.59418	0	7.80306	0	17.7764	0.526759	0	0	1.09215	0.0983284	0	0	0	0.0807698	0	0	0	0	0	0	0
188	Munidopsis curvirostra	Arthropoda Malacostraca	1122	1.32478	0.0842618	0	0.11703	0	0.238742	0	0.257467	0	0	13.2057	0	0	5.05571	0.149799	0.177886	0.0608557	0.088943	0.280873	0.088943	0.0327685	0	0	0	0.0795806	2.40614	0	16.9553	3.09896	0.505571	0	0	0	1.56821	0	0	0	0	0.332366	0.711544	0	0	0	0	1.68992	9.92416
223	Notostomus robustus	Arthropoda Malacostraca	1365	0.964035	0.08805	0	0.0632154	0	0.241573	0	0.0496692	0	0	14.3522	0	0.288985	1.84679	0.02935	0.14675	0	0.115142	0	0.194162	0	0.230285	0.641185	0	0	3.71842	0	17.7455	5.87	0	0.548619	0	0	0.600546	0.0699885	0	0	0	0	0	0	0	0.115142	0.566681	3.0366	0.363489
170	Pandalus borealis	Arthropoda Malacostraca	488	2.47034	0	0	0	0	0	0	0	0	0	20.3408	0	0	5.59028	0	0	0	0	0	0.382226	0	0	0.295613	0	0	5.82	0	22.7867	6.56562	0	0	0	0	4.48127	0.016946	0	0	0	0.389757	0	0	0	0	0	0	0.615703
171	Pandalus borealis	Arthropoda Malacostraca	488	2.06265	0	0	0.0541119	0.0273469	0.261832	0	0.0203647	0.598722	0	12.2747	0	0.0832044	4.51049	0.0721492	0.145462	0.0901865	0.00872773	0.149535	0.211793	0	0.22343	0.158263	0.491662	0	1.39295	0	11.9948	5.98257	0.080877	0.534719	0	0	1.45288	0.13208	0	0	0	0.400312	0.340381	0	0.27696	0	0	0.242049	2.82895
172	Pandalus borealis	Arthropoda Malacostraca	488	2.40222	0	0	0.0900557	0.0182321	0.366853	0	0.0850833	0.0353593	0	18.3487	0.00662987	0.0911607	6.4912	0.0303869	0.26851	0.11326	0.0541439	0.0740336	0.355803	0	0.804424	0.23536	0.0657462	0	2.20664	0.120443	11.1735	7.53043	0.0718236	0.583429	0	0	1.4652	0.13978	0.00386742	0	0.0187846	0.301107	0.188399	0	0	0	0	0.274587	2.55803
192	Parathemisto libellula	Arthropoda Malacostraca	313	0	0.247525	0	0	0	0.0752609	0	0.0618812	9.92273	0	0	0	0.280974	2.58396	0	0	0.249197	0	0.1154	0.265922	0	0	0.137142	0	0	8.00107	0	6.25167	0	12.3378	0.180626	0	0	0.990099	0	0	0	0	0	0	0	0	0	0	0.00668986	0.501739
160	Pasiphaea tarda	Arthropoda Malacostraca	1321	0.490755	0	0	0	0	0.1898	0	0	0	0	14.1557	0	0	4.11491	0	0	0.261013	0.454219	0	0.147381	0	0.410252	0.600981	0	0	1.57011	0	26.4494	7.0616	0	1.04312	0	0	1.17998	0.11518	0	0	0	0.212402	0	0	0	0	0	1.16852	3.76348
163	Pasiphaea tarda	Arthropoda Malacostraca	1321	0.67377	0	0	0.0217931	0.0223985	0.155578	0	0.0314789	12.1133	0	0	0.0157395	0.0786973	4.35135	0.0780919	0.216115	0.107755	0.0611417	0.06659	0.145287	0	0.442521	0.573279	0.461892	0	1.738	0	24.628	6.70985	0	0.846298	0	0	1.26945	0.102912	0	0	0	0.188268	0.111387	0	0	0	0	0.596888	2.83007
166	Pasiphaea tarda	Arthropoda Malacostraca	1321	0.674753	0	0	0.0340174	0.0248691	0.188917	0	0.0522252	0.043521	0	15.4586	0.073808	0.10445	3.64244	0.122747	0.263702	0.115641	0.030287	0.033218	0.203838	0	0.410785	0.404656	0.4615	0	1.57875	0	16.4732	6.4046	0.0429881	0.658055	0.047429	0.0671466	1.53363	0.174173	0	0.039613	0.0271784	0.321433	0.101608	0.0341062	0.0439651	0.0301094	0	0.283153	2.14079
177	Sabinea hystrix	Arthropoda Malacostraca	1094	0.612783	0	0.0057919	0.17144	0.0654484	0.370102	0	0.255423	0	0	12.9078	0.0654484	0.276273	10.5065	0.189974	0.554864	0.46451	0.0758739	0.165648	0.499841	0	0.556022	0.458139	0.419333	0.0805074	2.77316	0.251368	15.3422	10.0484	0.0741363	0.788856	0.132055	0.0532855	0.918595	0.141322	0.0266427	0	0.17839	0.0393849	0.260056	0.02143	0.382265	0.10715	0	0.805074	0.763951
179	Sabinea hystrix	Arthropoda Malacostraca	1094	0.730443	0	0.0133618	0.13998	0.0553558	0.377947	0.00572647	0.229059	0	0	12.8451	0.0687176	0.207425	10.7734	0.171158	0.490567	0.417396	0.109439	0.108167	0.537652	0.046448	0.612732	0.3894	0.343588	0	2.6768	0.292686	13.1702	9.95896	0.0897146	0.72917	0	0	1.00595	0.132345	0.0235421	0	0.163522	0.0528107	0.320682	0	0.396399	0.0903509	0	0.818885	0.693539
184	Sabinea hystrix	Arthropoda Malacostraca	1090	0.815994	0.0340914	0	0.134533	0.0586519	0.456018	0	0.225443	0	0	13.8059	0.0648836	0.23864	7.46089	0.16056	0.502207	0.401032	0.0659834	0.0890776	0.622077	0.0271265	0.621343	0.351911	0.285561	0.0560859	3.36075	0.277497	12.3821	10.9598	0.0637839	0.83139	0.113638	0.0359243	1.46373	0.134533	0.0267599	0	0.140031	0.114005	0.16056	0	0.207848	0.118403	0	0.640772	0.668998
175	Stereomastis sculpta	Arthropoda Malacostraca	1094	1.11425	0	0	0	0	0.107769	0	0	0	0	14.6662	0	0	6.04469	0.13856	0.354098	0	0.0288667	0.10392	0.531147	0.0538845	0.338703	0.860227	0	0	6.30256	0	16.5175	6.5104	0	0.727441	0	0	0.908339	0	0	0	0	0.0423378	0.273271	0	0	0	0	1.65887	5.93114
178	Stereomastis sculpta	Arthropoda Malacostraca	1094	0.40382	0	0	0	0	0.256394	0	0	0	0	20.4795	0	0	7.65336	0	0	0	0	0	0.621755	0	0.378181	0	0	0	6.23037	0	18.2873	6.42908	0	0.705083	0	0	0.801231	0	0	0	0	0	0	0	0	0	0	1.07685	7.0316
194	Stereomastis sculpta	Arthropoda Malacostraca	1321	0	0.424413	0	0.0320049	0.00556607	0.165591	0	0.0417455	0	0	14.43	0	0	4.7729	0.0556607	0.0987977	0.0737504	0.105755	0.104364	0.304742	0.0153067	0.186463	0.713848	0	0	4.49738	0	15.315	5.05677	0	0.438328	0	0	1.58355	0.0793165	0	0	0	0.132194	0.53156	0	0	0	0	0.457809	4.38606
354	Nymphon hirtipes	Arthropoda Pycnogonida	595	0.392155	0	0	0.0745294	0.0510202	0.327129	0	0.214085	0.0410162	0	21.3879	0.045518	2.58652	2.24189	0.10204	1.31902	0.554719	0	0.863841	0.553219	0	0.679769	0.805318	0	0	4.07161	0.45568	6.95175	5.39263	0.0415164	1.63164	0	0	0.580229	0.0630249	0.0140055	0	0.323628	0.0395156	0	0	0	0.0370146	0	1.25249	6.26447
356	Nymphon hirtipes	Arthropoda Pycnogonida	595	2.03907	0	0.0299604	0.184169	0.0986932	0.351595	0.00969308	0.34807	0.104862	0	12.8169	0.0660892	0.308416	7.34207	0.171832	0.823912	0.329565	0	1.1288	0.571011	0	0.411515	0.460862	0.345426	0.12601	4.61214	0	9.92131	5.09416	0	0.510209	0	0	1.16846	0.0890001	0	0	0.160376	0.191218	0.572773	0.0713763	0	0.0572773	0	1.18961	9.47278
358	Nymphon sp.	Arthropoda Pycnogonida	868	0.378438	0	0	0.0686119	0.0375221	0.269355	0	0.20262	0.0069684	0	19.6329	0.143388	1.47489	2.2859	0.10265	1.27682	0.76974	0	1.05625	0.614827	0	0.276056	0.80485	0.367985	0	4.53026	0.845856	5.29839	5.79932	0	2.44752	0	0	0.400147	0.144996	0.0493148	0	0.362893	0	0.0493148	0	0	0.0651277	0	1.40815	7.29511
359	Nymphon sp.	Arthropoda Pycnogonida	868	0.521508	0	0	0.0676241	0	0.27852	0	0.106594	0.0435545	0	18.9554	0.0217773	1.72613	2.56513	0.0217773	1.11408	0.339267	0	1.05792	0.553601	0	0.837851	0.638417	0.0618932	0	4.57322	0.157025	7.67247	3.99899	0	1.94964	0	0	0.914645	0.0618932	0.0687703	0	0.341559	0	0	0	0	0.0183387	0	0.788566	7.65528
360	Nymphon sp.	Arthropoda Pycnogonida	868	0.640094	0.0200456	0	0.100228	0.0182233	0.348977	0	0	0.206379	0.0205012	0	0.0537588	2.53532	3.41824	0.117085	1.29249	0.724832	0	1.57859	0.439638	0	0.569479	0.931667	0.243737	0.0118452	5.13305	0.325286	10.0693	5.10162	0.137586	3.06152	0	0	1.34807	0.106606	0.0337131	0	0.471073	0.127108	0.109795	0.0277906	0	0.102051	0	0.959458	8.65608
381	Nymphon sp.	Arthropoda Pycnogonida	347	0.378344	0	0	0.0584207	0.00649119	0.193345	0.0115914	0.161816	0.0714031	0	15.7119	0.0125187	1.57272	2.44115	0.0700121	1.39885	0.576325	0	1.49066	0.382516	0	0.661638	1.03349	0.179899	0	3.62857	0.140024	5.87684	3.29984	0	1.46284	0	0	0.674156	0.090413	0.0398744	0	0.417291	0.0440473	0.0264284	0	0	0.0241101	0	0.599508	8.10425
2	Alepocephalus bairdii	Chordata Osteichthyes	707	5.15821	0.0415904	0.0751858	0.2126	0.0927752	0.327507	0.000963273	0.0811621	0.0342869	0	9.47642	0.0123369	0.273566	6.90729	0.283299	0.309177	0.154968	0.431085	0.361914	0.14168	0.23261	0.205962	0.179836	0.0195186	0.531699	1.77326	0	7.50373	2.01236	0.0226898	0.465857	0.0314546	0.0483695	0.928664	0.0908499	0.0920675	0	0.111337	0.501317	2.04996	0.250068	0	0.0964708	0	0.5277	16.4968
4	Alepocephalus bairdii	Chordata Osteichthyes	1321	1.80598	0.0263713	0.0400116	0.0609268	0.012731	0.284628	0	0.0272807	0	0	33.949	0	0.249163	4.33399	0.220064	0.280081	0.0300087	0.160047	0.250982	0.204605	0.0427397	0.171868	0.21188	0	0.104576	4.47221	0	10.4585	3.61014	0.362833	0	0	0	0.807508	0.0327368	0	0	0	0.32464	0.497417	0.0554707	0	0.100029	0	0.185509	4.52768
20	Anoplogaster cornuta	Chordata Osteichthyes	1365	2.11339	0.0109177	0.01972	0.101807	0.0656425	0.165266	0	0.0356189	0	0	5.8243	0.0380071	0.11368	2.86336	0.0799719	0.170043	0.0556118	0.0676213	0.26721	0.103718	0.0283177	0.202181	0.105901	0.0274306	0	1.66658	0	14.782	1.39446	0.0310471	0.148617	0.322208	0.059706	0.459292	0.036233	0.0305695	0	0.195358	0.172636	0.141998	0.0537695	0	0.25213	0	1.65457	20.1947
89	Anoplogaster cornuta	Chordata Osteichthyes	1324	3.72713	0.0409857	0.0432706	0.182508	0.0549808	0.268621	0	0.0664054	0.00528387	0	9.78388	0.0928248	0.19993	3.91706	0.174796	0.391578	0.1241	0.11139	0.546095	0.193647	0.0451271	0.271905	0.19993	0	0.026705	2.9564	0	20.5484	1.83022	0.0357018	0.267764	0.0402717	0.0325601	0.845991	0.0338453	0.0976802	0	0.035559	0.357161	0.559948	0.0476977	0	0.368157	0	1.04506	15.7482
100	Anoplogaster cornuta	Chordata Osteichthyes	919	2.66594	0.027763	0.0425777	0.114901	0.0356952	0.228053	0	0.0502766	0.00909879	0	8.84391	0.0486435	0.170544	3.95891	0.117351	0.175327	0.0803726	0.10277	0.401747	0.166928	0.0291628	0.357536	0.177076	0	0.042461	2.49004	0	17.8981	2.53401	0	0.324873	0.0344121	0.0366285	0.709822	0.0908712	0.0855053	0	0.134615	0.223504	0.340855	0.0845721	0	0.288128	0	1.35595	17.476
11	Antimora rostrata	Chordata Osteichthyes	1090	0.464722	0.125401	0	0	0	0.177037	0	0	0	0	24.4348	0	0	1.33515	0.221296	0.118025	0	0.29875	0	0.118025	0	0.165972	0.350385	0	0	3.2051	0	7.31015	1.60071	0	0.25449	0	0	0.82986	0	0	0	0	0	0.121713	0	0	0	0	0.689706	4.17512
12	Antimora rostrata	Chordata Osteichthyes	1090	0.468832	0	0	0.0171033	0.00301823	0.155942	0	0.0120729	0	0	28.97	0.091553	0.116705	0.913518	0.0492978	0.0442674	0.0181094	0.0432613	0.207252	0.156948	0	0.0875287	0.230392	0	0	4.06254	0	4.4378	1.16806	0	0.166003	0	0	0.685138	0	0	0	0	0.0814922	0.161978	0	0	0	0	0	0
13	Antimora rostrata	Chordata Osteichthyes	1090	0.283176	0.0676241	0	0.016906	0	0.117497	0.000845301	0	0	0	23.7065	0.103127	0.170751	0.999992	0.121723	0.180894	0	0.0507181	0.354181	0.153845	0	0.163143	0.264579	0	0	0	3.61282	5.65169	1.48604	0	0.240066	0	0	0.826705	0	0	0	0	0.0769224	0.0887566	0	0	0	0	0.395601	3.07943
50	Arctozenus risso	Chordata Osteichthyes	1090	1.93311	0	0.0909915	0.220151	0.0955716	0.435111	0.0112976	0.0845794	0.136182	0	16.5327	0.146258	0.186563	7.58375	0.389004	0.110839	0.339234	0.129159	0.468087	0.123663	0.852511	0.263509	1.27602	1.04457	0.641826	1.71327	0.139235	13.8481	3.98989	0.0549613	0.12519	0	0.0506866	1.93647	0.0479385	0.0821367	0	0	0.696177	0.84732	0.100762	2.20761	1.2461	0	0.195113	1.07846
64	Arctozenus risso	Chordata Osteichthyes	1090	3.33719	0.0421197	0.140203	0.197342	0.0860025	0.232997	0.00672609	0.33108	0.0658896	0	4.12949	0.0494988	0.116237	8.29987	0.292814	0.299409	0.103242	0.304307	0.508963	0.0181539	0.105136	0.55918	6.64407	1.17458	0.941392	0.48787	0.202697	14.6011	1.54687	0	0.291965	0.0418585	0.125771	1.36487	0.0851536	0.0916185	0	0.158422	0.758938	2.83972	0.415189	4.52783	0.889215	0	0.605348	5.81507
85	Bathylagus euryops	Chordata Osteichthyes	1090	3.80703	0.105454	0.0387111	0.178872	0.0347065	0.34573	0	0.0400459	0.0146835	0	12.3769	0	0.224257	4.11405	0.291	0.258964	0.0400459	0.212243	0.300344	0.14283	0.0680781	0.261633	0.185546	0	0.234936	2.13044	0	9.04637	1.76336	0	0.261633	0	0	1.2214	0	0	0	0	0.455189	0.937075	0	0	0	0	1.06923	12.3435
86	Bathylagus euryops	Chordata Osteichthyes	1090	6.15119	0.0548283	0.0749997	0.22906	0.0805502	0.368636	0.00446749	0.101263	0.0165162	0	12.0066	0.0384475	0.264259	6.15485	0.261822	0.335197	0.155279	0.366334	0.281316	0.186958	0.164079	0.282535	0.184521	0.0154331	0.453382	1.94715	0	10.597	1.74665	0.0323554	0.462724	0.0404782	0.0545575	1.02265	0.0695845	0.090162	0	0.248419	0.508075	1.27554	0.222562	0	0.108438	0	0.383527	13.2759
79	Bathytroctes macrolepis	Chordata Osteichthyes	1282	1.53506	0	0	0.071526	0.0209076	0.305911	0	0.0396144	0	0	15.0381	0	0.305911	3.21097	0.180466	0.257494	0.0198072	0.16396	0.397245	0.210177	0.226683	0.288305	0	0	0.0352128	3.73696	0	8.21779	2.98429	3.13504	0.266297	0	0	0.895726	0	0	0	0.103438	0.253092	0.318016	0.049518	0	0.0869316	0	0.469871	6.27228
80	Bathytroctes macrolepis	Chordata Osteichthyes	1282	1.75274	0.00303092	0.0510926	0.0861647	0.0194845	0.262391	0	0.035938	0.0264123	0	11.5712	0.00779379	0.232082	5.5613	0.243773	0.240309	0.038969	0.214762	0.373236	0.109546	0.0186185	0.203938	0.268453	0	0.133793	2.47453	0	9.87777	3.53968	0	0.320845	0	0	1.12057	0.0545566	0	0	0.168866	0.320845	0.494473	0.0891956	0	0.0493607	0	0.52305	9.37074
51	Borostomias antarcticus	Chordata Osteichthyes	1321	0.408325	0.0755944	0	0.0286343	0	0.132863	0	0.0125991	0.0538324	0	13.0286	0.0584139	0.112819	1.30629	0.134008	0.258281	0.0246255	0	0.407752	0.158634	0	0.353919	0.214184	0.781143	0	3.66003	0	22.0478	2.29933	0	0.182687	0	0	1.3166	0.041806	0	0	0.180969	0.119119	0.0303523	0	0	0	0	1.57431	9.09539
52	Borostomias antarcticus	Chordata Osteichthyes	1321	2.91844	0.0631802	0.0774131	0.144065	0.0524187	0.227379	0.681791	0.0520716	0	0	7.2744	0.0840088	0.170448	7.49379	0.279104	0.334647	0.124278	0.229809	0.384635	0.0801902	0.102407	0.519327	0.136775	0.304098	0.323885	1.17335	0	16.7247	2.39113	0	0.513426	0.0281187	0.0666516	1.3792	0.0923403	0.102407	0	0	0.050683	0.654713	1.47849	0.1215	0.856404	0.096506	1.22091	14.3731
53	Borostomias antarcticus	Chordata Osteichthyes	1321	2.9303	0.0516579	0.0359491	0.139869	0.0438035	0.267956	0	0.376408	0	0	8.88062	0.0703876	0.136848	5.1537	0.227476	0.332	0.0987844	0.09093	0.430482	0.115399	0	0.525642	0.173099	0.324448	0.351334	1.46998	0	18.4026	3.41969	0.0386679	0.428368	0.0350428	0.0495432	1.07757	0.128692	0.0631374	0	0.112983	0.462504	0.726836	0.0918362	0.391512	0.114191	0	1.1262	15.4101
75	Borostomias antarcticus	Chordata Osteichthyes	1090	1.81542	0.0597862	0.0114374	0.0613459	0.0239145	0.272937	0.0025994	0.0124771	0	0	17.94	0.0722634	0.208472	2.00622	0.382632	0.234986	0.0228747	0.0545874	0.281775	0.124771	0.0358717	0.212631	0.180398	0.0202753	0.0114374	2.86246	0	8.35603	1.30698	0	0.273457	0	0.0353519	1.14426	0	0	0	0.107095	0.360797	0.727832	0.0311928	0	0.0311928	0	0.413305	4.1476
31	Caristius macropus	Chordata Osteichthyes	1365	0.937131	0.00898631	0.0426409	0.00925061	0.00378835	0.0962064	0	0.287386	0.0459007	0	4.17264	0.205892	0.331524	2.49855	0.116117	0.262541	0.0310116	0.0315402	0.542703	0.0688069	0	0.285447	6.39332	0.464909	0.23523	0.886297	0	29.2861	2.6129	0.00660758	0.219107	0.0105721	0.0991137	1.48415	0.0969993	0.0141843	0	0.241309	0.356016	2.05883	0.0466055	9.44338	0.495304	0	0.706835	12.3632
42	Chauliodus sloani	Chordata Osteichthyes	1365	4.09556	0.068381	0.148919	0.230976	0.0960372	0.369561	0	0.123997	0.0455873	0	12.0189	0.0720279	0.251946	8.20632	0.402384	0.446756	0.235534	0.340993	0.357708	0.172016	0.0829689	0.772553	0.298141	0	0.117615	1.53751	0	21.4807	2.20977	0	0.443716	0.0297837	0.0744593	1.67214	0.0729397	0.105763	0	0.150134	0.947304	1.57367	0.143144	0	0.112449	0	1.03362	13.8825
43	Chauliodus sloani	Chordata Osteichthyes	1365	2.21134	0	0.0292148	0.0853971	0.015731	0.287653	0	0.015731	0.0449458	0	18.1604	0	0.146074	4.15974	0.249449	0.249449	0.0359567	0.101128	0.447211	0.164052	0	0.478673	0.287653	0	0	2.46753	0	16.9423	1.91245	0	0.334847	0	0	1.39107	0	0	0	0	0.328105	0.393276	0	0	0	0	0.878691	7.97789
54	Chauliodus sloani	Chordata Osteichthyes	889	3.73176	0.0385772	0.125515	0.212453	0.090384	0.344082	0.00478046	0.100834	0.0465817	0	10.0214	0.0523627	0.16576	7.24451	0.323626	0.377656	0.199556	0.229462	0.348084	0.149751	0.0573655	0.641582	0.239357	0.0114509	0.098055	0	0	19.9763	2.29462	0.0551421	0.498168	0.0560314	0.0779326	1.41613	0.0803784	0.0967209	0	0.135743	0.775991	1.09239	0.13074	0	0.0956092	0	0.799115	13.7977
58	Chauliodus sloani	Chordata Osteichthyes	1321	2.87277	0.0379773	0.0808073	0.164357	0.0751107	0.337787	0	0.0911456	0	0	12.0432	0.0504255	0.178071	5.03263	0.283986	0.333568	0.135241	0.124481	0.34053	0.154441	0.0360785	0.516914	0.25698	0.0014769	0.0329137	1.74358	0	16.0239	2.15606	0.0390323	0.407201	0.028694	0.0546452	1.23511	0.071735	0.0947323	0	0.108024	0.597932	0.81377	0.104438	0	0.14347	0	1.04881	12.5367
59	Chauliodus sloani	Chordata Osteichthyes	1321	2.46622	0.0598061	0.077096	0.146822	0.0484684	0.301865	0	0.084182	0.0416658	0	11.6662	0.0501691	0.218533	5.58181	0.33276	0.355435	0.135485	0.190189	0.392282	0.137752	0.050736	0.588707	0.274938	0.0104873	0.0226753	1.57933	0	16.1819	1.95744	0.0918349	0.464277	0.0328792	0.0683093	1.43081	0.031462	0.0643411	0	0.1318	0.679692	1.03966	0.0362805	0	0.0881502	0	0.93904	11.5576
60	Chauliodus sloani	Chordata Osteichthyes	1090	2.92136	0.0467335	0.0910792	0.163908	0.0689064	0.309055	0	0.0847685	0.0392289	0	11.3822	0.0506564	0.161009	6.87375	0.33191	0.352207	0.193415	0.27716	0.345555	0.139859	0.0992661	0.504858	0.225822	0.0098925	0.15828	1.68906	0	14.8248	2.0167	0.0382055	0.483197	0.0276308	0.0583316	1.33191	0.0861329	0.103871	0	0.150775	0.631244	1.14071	0.202455	0	0.0915909	0	0.750636	13.5539
44	Chiasmodon niger	Chordata Osteichthyes	1365	1.98178	0.0261251	0.269192	0.144125	0.0559031	0.25204	0.00444683	0.0879838	0.00325572	0	15.4011	0.0506621	0.181526	6.51112	0.225756	0.296985	0.134993	0.163898	0.200822	0.0930659	0	0.447939	0.238303	0.01072	0.0277133	1.98003	0	27.4107	5.44856	0.0622557	0.437934	0.0345424	0.090366	1.15602	0.101563	0.0560619	0.0836164	0.502175	0.0636056	0.338515	0.223692	0	0.108392	0	0.568321	7.9507
45	Chiasmodon niger	Chordata Osteichthyes	1365	3.64648	0.035671	0.243053	0.202885	0.0592473	0.36073	0.00446313	0.117438	0.00868778	0	11.2809	0.100574	0.123162	4.43659	0.212118	0.335791	0.143842	0	0.505799	0.162172	0	0.617343	0.292182	0.015638	0.053762	1.62768	0	20.6121	3.04485	0.0392143	0.517485	0.0621091	0.0769976	1.01368	0.146159	0.0704562	0	0.15621	0.507537	0.30213	0.1095	0	0.133553	0	0.699383	14.2765
46	Chiasmodon niger	Chordata Osteichthyes	1365	2.07196	0.0247201	0.131389	0.13383	0.0421172	0.288156	0.00162734	0.0879541	0.0266962	0	11.6754	0.0581582	0.141463	4.42924	0.18048	0.294627	0.14836	0.146616	0.252432	0.149599	0	0.487932	0.246	0.0113139	0.0273161	1.96633	0	21.3538	3.29157	0.046418	0.492543	0.0497502	0.0971757	0.876596	0.135534	0.0541673	0.233214	0.373553	0.0280523	0.096827	0.180441	0	0.160448	0	0.735327	15.091
36	Coryphaenoides rupestris	Chordata Osteichthyes	759	1.05136	0	0.00469881	0.0301507	0	0.174247	0	0.0325001	0.00391567	0	17.8363	0.0849701	0.126868	2.64112	0.346537	0.176597	0.0485543	0.0728315	0.219669	0.0943677	0	0.17738	0.252169	0.0313254	0	3.83501	0	6.15426	2.44612	0	0.297591	0	0	0.868105	0.0391567	0	0	0.055211	0.142922	0.196175	0.0599098	0	0.0630423	0.800363	7.06622	0.231808
37	Coryphaenoides rupestris	Chordata Osteichthyes	759	0.870409	0	0.219341	0.449732	1.55912	0.807798	0.693626	0.36666	0.538532	0	17.4348	0.0585183	0.406354	1.84967	0.378937	0.583955	0.464463	0.0572906	0.184148	0.37198	0	0.195607	0.364205	0.0196425	0	6.12969	0.507841	5.16598	2.51547	0	0.177192	0.645747	0	0.657206	0.20952	0.0482878	0	0.0998494	0.111717	0.114991	0.0482878	0	0.0605644	0	0.807389	6.37113
38	Coryphaenoides rupestris	Chordata Osteichthyes	759	2.00539	0.0463431	0.0280867	0.0505561	0	0.216268	0	0	0	0	14.9056	0.0196607	0.12639	4.05853	0.306145	0.103921	0.0252781	0.203629	0.16852	0.115156	0.0463431	0.144647	0.185372	0	0.0912819	3.24121	0	7.6101	2.40001	0.389001	0	0	0	1.10943	0.0533648	0.0645995	0	0	0.345467	0.623525	0.133412	0	0.109538	0	1.11645	11.9987
21	Cottunculus microps	Chordata Osteichthyes	919	0.218777	0.361457	0	0	0	0.209265	0	0	0	0	14.8768	0	0.247313	0.998763	0.0856083	0.123656	0.380481	0	0	0	0	0	0.294873	0	0	7.10549	8.43717	6.24941	0	0	0	0	0	0.837059	0	0	0	0	0	0	0	0	0	0	0.475602	5.31723
66	Cottunculus microps	Chordata Osteichthyes	889	0.905291	0.0454681	0	0.0400391	0.0257879	0.190695	0	0.0373246	0.0122153	0	14.5335	0.325063	0.2572	3.66867	0.194088	0.121475	0.0278238	0.0536117	0.135047	0.141155	0	0.221233	0.376639	0.0325742	0	3.84307	0	12.3063	3.91297	0	0.28231	0	0	1.09599	0.0386818	0	0	0.0814354	0.0855072	0.114688	0.047504	0	0.0393605	0	0.709846	8.09875
29	Cottunculus thomsonii	Chordata Osteichthyes	1090	2.1254	0.0611253	0.0956244	0.151121	0.0361196	0.22903	0	0.0923009	0.041276	0	7.49016	0.436777	0.409396	8.21278	0.217454	0.320354	0.151096	0.160122	0.460189	0.0769964	0.0833634	0.507137	0.202447	0	0.00403032	1.17257	0	25.5637	4.52371	0.0783963	0.376948	0.0159935	0.0382404	1.60395	0.0522787	0.0388131	0	0.211572	0.300281	0.212493	0.0695895	0	0.0548375	0	3.58018	17.9438
87	Cyclothone microdon	Chordata Osteichthyes	1090	4.39031	0.10077	0.0960039	0.216519	0.0633217	0.399676	0	0.0524277	0.0211072	0	10.2704	0.0442571	0.250563	4.71781	0.262138	0.360185	0.050385	0.208349	0.438486	0.125963	0.0714923	0.300268	0.229456	0	0.204945	1.96638	0	9.15305	1.78731	0	0.345886	0	0	1.13162	0	0	0	0	0.6196	1.27392	0.0735349	0	0.125963	0	1.22762	15.5588
88	Cyclothone microdon	Chordata Osteichthyes	1090	4.80842	0.0695511	0.087722	0.218052	0.0626586	0.410414	0	0.0463674	0.0294495	0	11.3989	0.0213039	0.31204	7.38682	0.273818	0.3653	0.062032	0.349008	0.380964	0.125317	0.144741	0.293242	0.198628	0	0.41292	1.70557	0	10.3286	2.49569	0	0.492497	0	0	1.13851	0.0244369	0.0670447	0	0.0250634	0.52132	1.3033	0.0714308	0	0.0651649	0	0.643504	14.6107
22	Gaidropsarus ensis	Chordata Osteichthyes	919	0.452567	0.0594303	0	0.0163392	0	0.217851	0	0.0193202	0	0	17.1082	0.0599162	0.229934	1.69527	0.224643	0.354607	0.0354004	0.0602132	0.324003	0.253136	0.0222926	0.264623	0.375285	0	0	4.05672	0.295748	9.30443	3.55803	0.104032	0.216815	0	0.184285	0.386721	0	0	0	0	0.0225272	0.105178	0	0	0.00667473	0	0.638681	2.28938
33	Gaidropsarus ensis	Chordata Osteichthyes	1090	0.251934	0	0	0.0255585	0	0.262887	0	0.056333	0	0	17.3036	0.119447	0.244631	2.50004	0.267582	0.280622	0.086586	0.0255585	0.314004	0.252977	0	0.238372	0.226897	0.0166913	0	4.34912	0	7.59192	4.52803	0	0.279579	0.0730243	0	0.728157	0.155437	0	0	0	0.0453794	0.168999	0	0	0.0125185	0	0.354168	1.29357
34	Gaidropsarus ensis	Chordata Osteichthyes	1090	0.487995	0	0	0.0225544	0	0.131226	0	0	0	0	21.0719	0	0.270653	2.13447	0.20504	0.106621	0.10047	0	0.30961	0.147629	0	0.139427	0.125074	0	0	4.3448	0	8.97255	3.8691	0	0.280905	0.0594616	0	0.383425	0.0574112	0	0	0	0	0.141478	0	0	0	0	0.637674	5.24492
35	Gaidropsarus ensis	Chordata Osteichthyes	1090	0.271925	0	0	0	0	0.179395	0	0.0335186	0	0	19.5276	0.103388	0.152958	2.84058	0.218107	0.177979	0.0448488	0.0443767	0.202528	0.137851	0	0.135018	0.15343	0	0	3.81687	0	7.33112	4.01467	0	0.165704	0.0325744	0	0.626466	0.0354069	0.0217162	0	0.0594836	0.0557069	0.204416	0	0	0	0	0.451792	2.26321
47	Glyptocephalus cynoglossus	Chordata Osteichthyes	488	1.17869	0	0	0.0597135	0.00584154	0.452395	0	0.11034	0.0532229	0	22.9891	0.152529	0.475112	2.52679	0.478357	0.449149	0.197314	0.0460832	0.560139	0.375806	0	0.288183	0.229767	0.0175246	0	5.32034	0.55235	4.06441	4.21305	0	0.287534	0	0	0.950873	0.0733438	0	0.0837287	0.164861	0.022068	0.065555	0.0155774	0	0.107744	0	0.290779	1.08263
48	Glyptocephalus cynoglossus	Chordata Osteichthyes	488	0.811162	0	0	0.0348419	0.0342975	0.337531	0	0.0664173	0.0408303	0	17.3431	0.157333	0.488875	2.85105	0.47091	0.348419	0.192719	0.0424635	0.439334	0.343519	0	0.33372	0.157333	0.0370195	0	4.80709	0.499763	5.65037	4.73904	0.0800274	0.254237	0	0	0.783942	0.0920043	0	0.0549848	0	0.168221	0.076761	0	0	0.113236	0	0.290168	1.43777
49	Glyptocephalus cynoglossus	Chordata Osteichthyes	488	1.54016	0	0.00890408	0.0810993	0.0589594	0.463493	0.00818212	0.137893	0.0791741	0	17.1834	0.115272	0.292872	2.42432	0.475045	0.307311	0.194686	0.0332098	0.495981	0.401646	0.0197334	0.489484	0.187467	0.0779708	0.0185301	5.38865	0.959234	4.69437	5.63917	0	0.463734	0.0425952	0.0204553	1.02589	0.148	0.157626	0	0.182173	0.0863936	0.0726765	0	0	0.163161	0	0.811956	1.41334
81	Haplophryne mollis	Chordata Osteichthyes	1084	0.902151	0	0	0	0	0.21724	0	0	0	0	21.534	0	0.165948	1.36982	0.0995685	0.174999	0.0693963	0.0482757	0.362067	0.298706	0	0.21724	0.259482	0	0	6.59264	0	7.4948	2.27499	0	0.19612	0	0	0.630601	0	0	0	0	0	0.153879	0	0	0	0	0.841807	6.14911
82	Lampadena speculigera	Chordata Osteichthyes	1090	3.94301	0.100111	0.300071	0.170685	0.0815524	0.18297	0	0.0284911	0.0705742	0	4.55439	0.0818138	0.252499	6.84073	0.302685	0.419524	0.131739	0.2376	0.787295	0.0933148	0.0805069	0.536625	0.0682217	1.1616	0.929489	1.66137	0	12.9598	1.48023	0	0.371952	0	0.0475722	1.28654	0.0650851	0.0967128	0	0.279422	0.715675	3.2208	0.349996	1.14722	0.125204	0	0.766122	9.00527
68	Lampanyctus spp.	Chordata Osteichthyes	1090	1.56352	0.0853971	0.227307	0.442056	1.21314	0.738434	0.408148	0.79997	0.54629	0	12.8083	0.0929321	0.345356	2.42503	0.312704	0.5915	0.449591	0.0552569	0.164515	0.316472	0	0.179585	0.324007	0	0	3.78887	0.364193	8.09389	2.60838	0	0.246145	0.428241	0	0.848948	0	0	0	0	0.261215	0.296378	0	0	0.0364193	0	0.872809	10.0555
69	Lampanyctus spp.	Chordata Osteichthyes	1090	0.716164	0.0913435	0.04145	0.0504692	0.0230278	0.0855865	0	0.453263	0.0921111	0	4.32922	0.0520044	0.0711942	5.59594	0.184222	0.194393	0.0840514	0.164265	0.372858	0.0362687	0.0592965	0.325459	0.118785	0.682965	0.483007	0.68853	0	13.96	3.4864	0	0.542304	0	0	0.921303	0.13548	0.0683157	0	0.138742	0.30934	0	0.170981	0	0.0802134	0	1.01955	14.9611
83	Lampanyctus spp.	Chordata Osteichthyes	1090	0.69917	0.0267694	0.025618	0.0564172	0.0276329	0.0880799	0	0.0267694	0.108517	0	4.01915	0	0.065916	3.78599	0.167812	0.248984	0.0872163	0.0805959	0.387148	0.0273451	0.0215882	0.292736	0.130681	1.40698	0.809989	0.992769	0	13.8484	3.53356	0.470623	0	0.0374195	0.835607	0.109092	0.0497968	0	0.163207	0.327565	0.584033	0.0679309	0.071385	0	0	1.18965	14.8734	0.619725
84	Lampanyctus spp.	Chordata Osteichthyes	1090	1.71178	0.0402631	0.0748172	0.0967516	0.0426669	0.156245	0	0.0354556	0.0820285	0	7.77558	0.0643008	0.129803	5.37933	0.215438	0.215137	0.0808267	0.186292	0.36387	0.0474744	0.0751177	0.32571	0.129202	0.795647	0.481054	0.974126	0	15.4081	3.63119	0	0.464828	0	0.0378593	1.11865	0.13401	0.0739158	0	0.198912	0.416152	0.790839	0.174574	0	0.0576904	0	1.74393	17.0499
23	Lepidion eques	Chordata Osteichthyes	868	0.625042	0	0	0.0166234	0	0.218321	0	0.0121905	0	0	27.2015	0.178425	0.16291	1.81639	0.258218	0.247135	0.0498703	0.0576279	0.166234	0.187291	0	0.160693	0.178425	0	0	4.42294	0	5.55445	1.60139	0	0.199481	0	0	0.828956	0	0	0	0	0.0864419	0.177317	0.0155152	0	0	0	0.332469	2.45251
17	Macrourus berglax	Chordata Osteichthyes	759	0.500917	0	0.00213338	0.0452276	0	0.275633	0	0.135683	0	0	21.5348	0.143363	0.298246	3.53416	0.395528	0.436063	0.192004	0.0913086	0.359688	0.383155	0.0332807	0.222298	0.30806	0	0	5.47126	0	3.6852	2.89116	0	0.15659	0	0	0.47105	0.843111	0	0	0	0	0.113922	0	0	0	0	0.391688	1.00013
18	Macrourus berglax	Chordata Osteichthyes	759	0.232541	0.116271	0	0	0	0.225274	0	0	0	0	23.2251	0	0	3.42998	0.0799361	0	0	0.0363346	0.421481	0.348812	0	0	0.254342	0	0	5.71906	0	4.0622	3.61166	0	0.0436015	0	0	0.370613	0	0	0	0	0	0	0	0	0	0	0	0
26	Macrourus berglax	Chordata Osteichthyes	1090	0.364472	0	0	0.0249638	0	0.201375	0	0.0499276	0	0	25.766	0.21136	0.304558	3.69298	0.266281	0.27793	0.0915339	0.0715629	0.324529	0.244645	0.0366136	0	0.104848	0.13314	0	5.69508	0	5.09428	2.80094	0	0.16809	0	0	0.574167	0	0	0	0	0	0.189725	0	0	0	0	0.264616	1.13003
27	Macrourus berglax	Chordata Osteichthyes	1090	0.217959	0	0	0.0229065	0	0.180475	0	0.0541426	0	0	25.2547	0.124944	0.206158	2.78557	0.246418	0.226982	0.168675	0.0520602	0.306808	0.283207	0	0.161734	0.171452	0	0	6.11742	0.0666371	4.87422	2.64535	0	0.115921	0.010412	0	0.604592	0.0236006	0.0673312	0	0	0	0.165204	0.040954	0	0.0451188	0	0.440776	1.11825
28	Macrourus berglax	Chordata Osteichthyes	1090	0.195476	0	0	0	0	0.188367	0	0.0568656	0	0	36.8951	0.321646	0.323423	2.56251	0.225685	0.566879	0.115508	0.0284328	0.275443	0.390951	0	0.117285	0.2168	0	0	11.247	0.1084	3.82599	2.64958	0	0.152826	0	0	0.501128	0	0	0	0	0	0.0977378	0	0	0	0	0.298545	0.780125
1	Magnisudis atlantica	Chordata Osteichthyes	1321	4.73106	0.0495369	0.104655	0.213771	0.0825649	0.423307	0.00191042	0.111401	0.00288936	0	17.0643	0.0196107	0.169235	5.07534	0.243224	0.337083	0.118551	0.193207	0.202581	0.231904	0.0349692	0.531219	0.346047	0.00914312	0.082267	2.63868	0	20.8494	3.42102	0.0491095	0.359085	0.0304646	0.0467434	1.25823	0.0508371	0.0826755	0	0.030669	0.649514	0.627253	0.0782999	0	0.104493	0	0.627767	6.20208
3	Magnisudis atlantica	Chordata Osteichthyes	1122	6.008	0.0893711	0.0775763	0.253815	0.0981682	0.450597	0.00101218	0.12071	0.00659003	0	14.7967	0.0303713	0.275462	4.25909	0.289372	0.424378	0.180757	0.31209	0.437602	0.293827	0.106765	0.572792	0.360135	0.0276451	0.232546	1.80699	0	12.4754	1.72535	0.00531394	0.271015	0.0231817	0.0380948	1.38381	0.0462335	0.126608	0	0.0615928	0.875969	2.17686	0.128188	0	0.147375	0	0.655315	7.93142
61	Malacosteus niger	Chordata Osteichthyes	313	4.13692	0.0463224	0.129178	0.205171	0	0.434663	0.00111012	0.117774	0.0748828	0	14.2016	0.096076	0.217988	5.97488	0.293476	0.435269	0.189225	0.18539	0.369671	0.209712	0.039258	0.620659	0.322844	0	0.092342	1.64116	0	18.5266	3.05697	0.0473316	0.42548	0.0579282	0.0516711	1.15392	0.0744791	0.114443	0	0.196996	0.507124	0.909796	0.0668092	0	0.111517	0	1.36878	10.166
63	Malacosteus niger	Chordata Osteichthyes	1094	3.39968	0.0256383	0.110252	0.172333	0.0652776	0.358914	0.00292624	0.115609	0.0532125	0	13.5814	0.0795486	0.141225	6.67896	0.22397	0.411969	0.183745	0.166458	0.350743	0.207155	0.0430832	0.701014	0.350496	0.0145637	0.101946	1.56099	0	23.2523	3.28083	0.0477202	0.398418	0.0790309	0.0671234	1.055	0.148698	0.120583	0	0.157567	0.481276	0.712786	0.115992	0	0.139897	0	0.760934	10.2984
65	Melanocetus johnsoni	Chordata Osteichthyes	1407	1.97165	0.0395806	0.0748006	0.10197	0.0365617	0.224737	0	0.0134171	0.0221383	0	11.2768	0.572241	0.450816	5.39503	0.224737	0.178783	0.0593709	0.182138	0.283437	0.147924	0.065744	0.366288	0.114717	0.147253	0.0285114	2.39563	0	26.8605	2.96955	0	0.301215	0	0	1.06331	0.0573583	0	0	0.146247	0.309936	0.475638	0.0694337	0	0.0553457	0	2.97794	11.8252
74	Myctophum sp.	Chordata Osteichthyes	1090	5.26618	0.0651851	0.0628818	0.212421	0.0962293	0.432725	0.00921345	0.11179	0.0212677	0	14.7677	0.0277683	0.130012	4.12473	0.322599	0.504257	0.183476	0.169835	0.426967	0.317045	0.041998	0.502338	0.330149	0.0227009	0.126531	2.3136	0	11.9892	1.42652	0.0620372	0.469348	0.0710971	0.126301	1.34521	0.150512	0.138842	0	0.222837	1.023	2.67241	0.183834	0	0.127606	0	0.21022	10.6859
6	Nezumia bairdii	Chordata Osteichthyes	1090	3.58811	0	0.0424628	0.403397	0.0424628	0.721868	0	0	0	0	38.397	0	0.870488	8.99151	0.0849257	0.14862	0	0	0	0	0	0	1.02972	0	0	5.42463	0	9.80892	6.23142	0.870488	0	0	0	0	0	0	0	0	0	0	0	0	0	0	0	0
5	Nezumia bairdii	Chordata Osteichthyes	1090	0.731854	0.0154373	0.00157523	0.0381207	0.0047257	0.285117	0.00819122	0.148702	0.0100815	0	29.352	0.13547	0.198795	3.9069	0.220533	0.33269	0.13547	0.0841175	0.318828	0.303705	0.0352853	0.202575	0.281337	0	0.0157523	6.78296	0	5.37943	2.52353	0	0.175796	0	0.534635	0.0315047	0	0	0	0.0850627	0.0847476	0.23408	0.0154373	0	0.0280392	0	0.206986	1.24286
7	Nezumia bairdii	Chordata Osteichthyes	1090	0.476859	0.191423	0	0.0555014	0	0.218608	0	0	0.0770224	0	22.4033	0.138187	0.193689	2.96423	0.192556	0.348866	0.0804205	0.0555014	0.251455	0.209546	0	0.124595	0.291099	0	0	3.66083	0	5.85484	2.16342	0.190291	0	0	0	0.666017	0	0	0	0	0.0396439	0.0860839	0	0	0	0	0.661487	2.39223
95	Notacanthus chemnitzii	Chordata Osteichthyes	n/a	0.877717	0.0238834	0	0.0776212	0	0.349295	0	0.0656795	0	0	18.6948	0	0.949367	2.49582	0.179126	0.283616	0.0388106	0.0656795	0.686649	0.194053	0	0.134344	0.334368	0	0	4.10497	0	8.38906	2.7257	0	0.382135	0	0	0.322427	0	0	0	0	0	0	0	0	0	0	1.17925	8.90554
96	Notacanthus chemnitzii	Chordata Osteichthyes	n/a	1.21774	0	0.0126284	0.137108	0.0138311	0.41794	0	0.185818	0.0475068	0	13.326	0.0372838	1.09687	4.70798	0.126885	0.661487	0.394487	0.37825	0.823852	0.27121	0.0781757	0.432973	0.306689	0.145527	0	2.08188	0	13.2063	4.81683	0	0.609169	0	0	0.492507	0.0956149	0.117264	0	0.265196	0.0535203	0.15996	0	0	0.152743	0	2.45412	12.7114
97	Notacanthus chemnitzii	Chordata Osteichthyes	n/a	2.51351	0	0.0784822	0.262438	0.0664399	0.253302	0	0.51574	0.0469232	0	13.4437	0.0485842	0.456775	10.686	0.181049	1.269	1.02733	0.0892787	0.70717	0.260362	0.0278217	0.324725	0.343827	0.138693	0	2.18754	0.200566	12.1411	11.2304	0	0.343411	0	0	0.354208	0.271158	0.0394487	0	0.247074	0	0.0394487	0	0	0.213854	3.83483	8.21115	2.88017
72	Notoscopelus sp.	Chordata Osteichthyes	1090	2.02589	0.0191839	0.0478905	0.0650636	0.0212641	0.158579	0.00281981	0.0366806	0.0238528	0	9.36627	0.0252396	0.030232	8.36313	0.197872	0.14247	0.146514	0.458496	0.170945	0.0862353	0.214999	0.135674	0.0649711	0.0116028	0.383609	2.26075	0	5.61632	2.88478	0.0168264	0.560125	0.0206401	0.0727603	0.752472	0.27893	0.103039	0	0.351621	0.215045	0.915929	0.930398	0.0742395	0.164704	0	20.0891	1.27374
73	Notoscopelus sp.	Chordata Osteichthyes	1090	1.15952	0.0215391	0.0107695	0.0729936	0.0137611	0.171714	0.00299154	0.0598308	0.0400866	0	13.4284	0.0203425	0.11308	4.82835	0.0987208	0.157355	0.085558	0.20522	0.219579	0.204621	0.0747885	0.079575	0.180091	0.093336	0.110687	2.87188	0	7.54766	4.03678	0	0.379926	0	0	0.806519	0.107097	0	0	0.129833	0.114277	0.40326	0.375737	0	0.062224	0	0.647968	10.9592
70	Oneirodes macrosteus	Chordata Osteichthyes	759	2.70702	0.0365364	0.0453716	0.104162	0.0280334	0.208258	0	0.0485602	0.0353407	0	10.9718	0.0223204	0.0791844	7.55361	0.207195	0.191318	0.139835	0.358456	0.23742	0.112997	0.171854	0.168931	0.0888832	0.0118245	0.294949	2.55463	0	6.59562	3.01837	0	0.466072	0.023184	0.0784537	0.877273	0.193377	0.104228	0	0.267314	0.271432	0.806791	0.597537	0	0.182682	0	0.416914	19.7364
24	Polyacanthonotus rissoanus	Chordata Osteichthyes	1090	1.44535	0.0414142	0.0624664	0.166002	0.0396886	0.297837	0	0.181187	0	0	16.9287	0.147365	0.381355	9.88625	0.202584	0.43899	0.287138	0.119066	0.345463	0.0635017	0.0928367	0.268157	0.273679	0	0.0738552	1.29937	0.0755808	22.9538	4.39439	0.052803	0.400682	0.0807576	0.0300253	0.652963	0.0572896	0.0704041	0	0.120446	0.0807576	0.29266	0.0417593	0	0.0911111	0	0.911457	9.15494
25	Polyacanthonotus rissoanus	Chordata Osteichthyes	1090	1.06764	0.0156267	0.0195334	0.266213	0.0373926	0.332626	0	0.299141	0.00446478	0	16.3752	0.0591584	1.51914	7.32448	0.17301	0.638464	0.462105	0.177475	0.370019	0.062507	0.0597165	0.310302	0.37839	0	0.0407412	1.23228	0	25.8723	4.59873	0	0.477174	0.0429735	0	0.447036	0.0128363	0	0	0.132827	0.0485545	0.119991	0	0	0.0993414	0	0.867842	9.79295
30	Polyacanthonotus rissoanus	Chordata Osteichthyes	1321	1.15985	0.0051259	0.0230665	0.102518	0.0149117	0.266547	0	0.203638	0	0	16.9518	0.219249	0.434769	8.44049	0.153777	0.373026	0.250237	0.116731	0.453409	0.127448	0.0920332	0.28705	0.201075	0	0.0822474	1.19993	0.0738595	29.0389	5.3815	0.0405412	0.398422	0.103916	0.048696	0.643999	0.0880723	0.0820144	0	0.135137	0.0883053	0.356949	0.0442691	0	0.0661707	0	1.45366	8.81841
32	Reinhardtius hippoglossoides	Chordata Osteichthyes	759	3.23673	0.0181573	0.0802604	0.12789	0.0436827	0.244465	0	0.0634189	0.0902601	0	12.7582	0.0786815	0.136311	8.14209	0.183415	0.22815	0.0821025	0.153416	0.37525	0.157889	0.0534192	0.281569	0.154205	0	0.0573665	2.58702	0	16.8476	3.25989	0.035262	0.478668	0.0428933	0.0531561	0.959704	0.0857865	0.0823656	0	0.0981545	0.222098	0.433933	0.0697345	0	0.187625	0	1.27654	16.6244
102	Reinhardtius hippoglossoides	Chordata Osteichthyes	1090	5.88447	0.0417552	0.154025	0.165528	0.0645077	0.284059	0.00349477	0.0623234	0.0770306	0	10.5067	0.0988001	0.146271	12.1296	0.285151	0.165164	0.149219	0.546094	0.239938	0.074992	0.350606	0.185987	0.0813262	0.00855491	0.401098	1.41025	0	12.041	2.87063	0.0594475	0.562767	0.0168914	0.0338192	0.925131	0.0949777	0.080853	0	0.0992733	0.364403	1.0287	0.134804	0	0.125193	0	0.342924	16.3777
103	Scopeloberyx opisthopterus	Chordata Osteichthyes	1090	5.60525	0.0836418	0.0749031	0.222837	0.0792724	0.378885	0	0.0948773	0.0642918	0	11.4414	0.0124838	0.402604	5.87927	0.262161	0.22783	0.0886353	0.223461	0.47501	0.178519	0.127959	0.260912	0.275269	0.00561773	0.15043	1.81515	0	9.91155	1.71528	0	0.463775	0	0	0.980606	0.0330822	0.0674128	0	0.0617951	0.494985	1.08922	0.0817692	0	0.0767757	0	0.960008	13.2092
104	Scopeloberyx opisthopterus	Chordata Osteichthyes	1090	6.39254	0	0.059209	0.287878	0.053084	0.449172	0	0	0	0	13.6957	0	0.375671	4.80614	0.24092	0.159252	0	0.269503	0.473672	0.259295	0.0490006	0.383838	0.328712	0	0.100043	2.61132	0	10.6066	1.61702	0	0.451214	0	0	1.16989	0	0.0837093	0	0	0.737051	1.20664	0	0	0.14496	0	1.0433	12.6483
62	Scopelosaurus lepidus	Chordata Osteichthyes	759	3.64911	0.0389117	0.0580624	0.166536	0.0734111	0.277826	0.0043183	0.0932659	0.497731	0	12.0918	0.0472197	0.129314	5.27025	0.196764	0.342695	0.159683	0.177473	0.345511	0.170855	0.0482054	0.36086	0.244125	0.00858967	0.0953781	1.98121	0	13.8493	2.50114	0.0379729	0.49637	0.0593297	0.0693745	0.91196	0.106033	0.0829865	0	0.124151	0.345699	0.544622	0.173624	0	0.142175	0	0.659855	13.5172
8	Sebastes mentella	Chordata Osteichthyes	488	2.08532	0.059929	0.052359	0.0399526	0.0054672	0.156867	0	0.023551	0.0227099	0	14.3592	0.0677092	0.0649756	7.5172	0.284925	0.131633	0.0817978	0.31899	0.16696	0.0914705	0.204389	0.142988	0.15203	0.0224996	0.363569	3.69499	0	6.21579	3.41322	0	0.522328	0	0	1.86558	0.109134	0.125956	0	0.0630831	0.180838	0.725456	0.124905	0	0.0851622	0	0.340439	10.8148
9	Sebastes mentella	Chordata Osteichthyes	488	1.88536	0.0197342	0.0322538	0.0437124	0	0.178033	0	0.0297075	0.0424392	0	15.6079	0.0997322	0.0855151	5.52453	0.269065	0.181216	0.0899712	0.298136	0.17103	0.130501	0.221321	0.158298	0.170606	0	0.406992	3.68924	0	5.4562	2.5228	0	0.500571	0	0.0222806	1.29058	0.0971859	0.077876	0	0.0732077	0.195008	0.782155	0.139201	0	0.113101	0	0.455373	10.8386
10	Sebastes mentella	Chordata Osteichthyes	488	0.725339	0.0320433	0.00640867	0.0199442	0.00933676	0.187122	0.0205519	0.0227618	0.0238668	0	24.3237	0.0751361	0.121323	2.28817	0.251098	0.215353	0.0459656	0.0720422	0.224414	0.215132	0.0401094	0.230491	0.271263	0.0186183	0.0362974	5.89249	0	5.66985	2.36541	0.0345295	0.427668	0.0221541	0.032872	1.5509	0.0639762	0.0819315	0	0.0774012	0.234082	0.365736	0.0797768	0	0.0533135	0	0.206679	4.04934
55	Serrivomer beanii	Chordata Osteichthyes	n/a	1.97415	0	0	0.0543728	0	0.334602	0	0	0	0	21.5065	0.158936	0.365971	2.57644	0.313689	0.23213	0.0230039	0.048099	0.324146	0.257225	0	0.334602	0.688025	0	0	4.23272	0	14.3795	2.45305	0	0.349241	0	0	0.782132	0	0	0	0	0.108746	0.370153	0	0	0.0439165	0	0.529089	3.8542
56	Serrivomer beanii	Chordata Osteichthyes	n/a	1.80248	0.0381646	0.0127215	0.0616199	0.0162995	0.364154	0	0.062415	0.0298161	0	19.3145	0.10217	0.214676	2.65681	0.281464	0.37449	0.0775218	0.0361769	0.458373	0.30969	0	0.429749	0.653569	0.0190823	0	3.79897	0.0524763	13.2849	2.25012	0.0628126	0.317243	0.0357793	0.0393572	0.778001	0.0107338	0.125228	0	0.0803047	0.145503	0.355408	0	0	0.0409474	0	0.448434	3.48252
57	Serrivomer beanii	Chordata Osteichthyes	n/a	1.44287	0.0436619	0.0111693	0.0487389	0.0121847	0.236587	0	0.0253848	0.0528005	0	16.1996	0.135047	0.179725	3.50006	0.212217	0.259941	0.0609236	0	0.419357	0.152309	0	0.210186	0.164494	0	0	3.42391	0	14.3993	2.76289	0	0.242679	0	0	1.00829	0.0223387	0.0548312	0	0.106616	0.188863	0.394988	0	0	0.0771699	0	0.704683	5.82633
39	Synaphobranchus kaupii	Chordata Osteichthyes	1090	2.92124	0.0321423	0.141243	0.134882	0.0523336	0.00356601	0	0.0765728	0.0433704	0	8.50156	0.0790305	0.123847	6.74684	0.164566	0.244754	0.101679	0.197046	0.351107	0.108089	0.0381659	0.376985	0.220273	0.00684288	0.0538756	1.44679	0	18.2585	3.25919	0.0348891	0.480544	0.0465991	0.0620678	1.00653	0.115365	0.0592729	0	0.212081	0.294292	0.191504	0.0886683	0	0.124762	0	1.54933	18.1652
40	Synaphobranchus kaupii	Chordata Osteichthyes	1090	3.02353	0.0538528	0.182293	0.133624	0.0492451	0.227794	0	0.0685399	0.049533	0	7.7571	0	0.0742996	5.83683	0.19842	0.300654	0.138808	0.147735	0.39828	0.132184	0	0.399432	0.313325	0	0.0267824	1.66166	0	17.4947	2.8686	0.0385897	0.514049	0.0400296	0.0547167	1.02032	0	0.0570206	0	0.140824	0.267248	0.219731	0.0469412	0	0.110585	0	4.20052	15.5447
41	Synaphobranchus kaupii	Chordata Osteichthyes	1090	2.63786	0.0276007	0.164926	0.145124	0.058253	0.240539	0.00332293	0.0909398	0.0734435	0	9.37853	0.0713413	0.132646	6.11223	0.184931	0.328292	0.129052	0.0823273	0.381527	0.126814	0	0.518648	0.290723	0	0.0441475	1.77146	0	24.8252	4.01003	0.0444188	0.526447	0.0701884	0.0716804	1.09399	0.0975178	0.0607622	0	0.209684	0.434965	0.252407	0.0640851	0	0.117727	0	1.95558	13.2402
14	Trachyrincus murrayi	Chordata Osteichthyes	868	0.595944	0	0	0.0272743	0.00681858	0.246833	0	0.0654584	0.0115916	0	19.8673	0.0968239	0.158873	3.18496	0.309564	0.351839	0.0927328	0.0900053	0.270016	0.256379	0	0.291154	0.40707	0	0	4.38776	0.139099	6.28196	3.13109	0	0.281608	0	0	0.883007	0.0620491	0	0.0886416	0.111143	0.268652	0	0	0	0.0715951	0	1.04052	3.2286
15	Trachyrincus murrayi	Chordata Osteichthyes	868	0.560023	0	0	0.0358551	0	0.26806	0	0	0	0	29.8383	0	0.160494	2.70621	0.218546	0.239034	0.192935	0.083662	0.227083	0.317574	0	0.131469	0.332941	0	0	7.07029	0	5.67877	2.90768	0	0.225375	0	0	0.747836	0.0290256	0	0	0	0.0734177	0.22196	0	0	0	0	0.761495	2.62084
16	Trachyrincus murrayi	Chordata Osteichthyes	868	0.793418	0	0	0.0311504	0	0.282186	0	0.0677979	0.0210723	0	19.4873	0.00458094	0.145674	3.72522	0.208891	0.218053	0.00458094	0.114523	0.271191	0.273024	0.0238209	0.273024	0.450764	0	0	4.43984	0.141093	7.1371	3.71056	0	0.271191	0	0	0.929014	0.0448932	0	0	0.0668817	0.0971158	0.344486	0	0	0	0	1.28999	2.84568
71	Xenodermichthys copei	Chordata Osteichthyes	759	4.37374	0.0430045	0.094912	0.261207	0.112559	0.543319	0.00842602	0.137281	0.0308424	0	14.0253	0.0503971	0.0748803	5.69647	0.307709	0.437676	0.158028	0.225992	0.495545	0.268758	0.073211	0.480919	0.30755	0.0116851	0.176152	2.16867	0	12.2173	3.17494	0.0710647	0.480283	0.0784574	0.0661363	1.20778	0.0892681	0.138552	0	0.269394	0.650314	1.19014	0.15453	0	0.143004	0	0.609297	11.4809
76	Xenodermichthys copei	Chordata Osteichthyes	889	5.09464	0.054214	0.0691337	0.292929	0.0998406	0.54136	0.00182159	0.131849	0.0551682	0	11.7508	0.0560356	0.332831	5.31167	0.271504	0.432324	0.181032	0.361196	0.62151	0.310798	0.13315	0.479859	0.328233	0.0134451	0.348965	2.39895	0	10.2762	2.21002	0.046494	0.349312	0.065664	0.0466674	1.12375	0.149024	0.178082	0	0.36189	0.78632	1.75896	0.165244	0	0.211738	0	0.545437	11.1755
77	Xenodermichthys copei	Chordata Osteichthyes	889	4.7085	0.0912107	0.0290523	0.304711	0.0939132	0.549291	0	0.120939	0.042565	0	13.4309	0.020269	0.526319	5.6375	0.252687	0.43646	0.137154	0.420245	0.701984	0.324305	0.101345	0.392544	0.321602	0	0.290523	2.61673	0	12.158	2.44107	0.349979	0.00743198	0	0	1.09385	0.0405381	0.10067	0	0.224986	0.691174	1.19722	0.0722929	0	0.0412137	0	0.765494	9.65482
78	Xenodermichthys copei	Chordata Osteichthyes	889	4.63496	0.0519491	0.0857246	0.268147	0.100126	0.579841	0.0010287	0.145046	0.0392619	0	14.8744	0.0704656	0.433081	5.21326	0.311352	0.520348	0.200424	0.263003	0.603158	0.325068	0.0680653	0.53235	0.357129	0.00497203	0.137845	2.39532	0	13.3274	3.18878	0.0543494	0.472	0.0798953	0.0627504	1.13465	0.0853817	0.142817	0	0.33484	0.63882	0.888793	0.106984	0	0.156533	0	0.749405	9.04755
250	Ascidiacea sp 1	Chordata Ascidiacea	1407	2.21053	1.05263	0	1.62281	0.438596	0.403509	0.201754	0.947368	1.15789	0	9.13158	1.81579	6.5614	1.7193	4.74561	0.649123	1.69298	0.429825	1.00877	0.377193	2.54386	1.67544	0.72807	1.04386	0	3.66667	0	9.34211	8.01754	0	1.70175	0	0	2.16667	0	0	0	0	0	0	0	0	3.4386	0	1.24561	4.64912
253	Ascidiacea sp 1	Chordata Ascidiacea	1407	1.31442	0.244544	0	1.29608	0.32402	0.275112	0.0855903	0.537996	1.55897	0	6.6577	1.82796	4.58519	1.32665	3.28911	0.696949	1.40613	0.268998	0.0733631	0.140613	2.13976	1.35722	0.56245	0.874243	0	4.0472	0	7.07954	8.80968	0	2.67164	0	0	1.43058	0	0.788653	0	0.122272	0	0	0	0	2.64107	0	0.917039	3.11182
254	Ascidiacea sp 1	Chordata Ascidiacea	1407	2.2276	0.428567	0.249521	0.919991	0.406663	0.207617	0.154284	0.194284	0.163808	0	15.6599	1.64951	6.75327	0.579994	0.980943	0.924753	0.510471	0.435234	0.143808	0.251426	0.183808	0.778088	0.919039	0.160951	0.118094	6.76089	0.0247617	18.3713	4.29615	0.0390472	0.542852	0	0	5.29328	0.195236	0.274283	0	0.232379	0.531424	0.222855	0.285712	0	0.539995	0	0.500948	3.14378
268	Ascidiacea sp 1	Chordata Ascidiacea	759	2.52862	0.25084	0	1.86107	0.347939	0.469313	0	0.877938	0.708015	0	17.2715	0.0768702	0.53	5.13412	0.129466	0.501679	1.74778	0	0	0.392442	1.05191	0	1.6345	1.06404	0	11.1826	0	8.39503	9.01808	0	6.41664	0	0	0	0	0	0	0	0	0	0	0	0	0	0	3.55221
281	Ascidiacea sp 2	Chordata Ascidiacea	759	1.7621	0	0	0.510866	0.155594	0.306001	0	0.320263	0.210051	0	15.9185	0.0661273	0.40584	5.77901	0.136144	0.251543	0.81557	0.00259323	0	0.295628	0.277475	0.173746	0	0	0	6.21337	0	21.4369	3.5981	0	2.17831	0	0	6.38323	0	0	0	0	0	0.300814	0	0	0	0	0.63923	4.26067
305	Ascidiacea sp 3	Chordata Ascidiacea	313	3.42044	0.184184	0.109468	2.48475	1.44046	0.933085	0	1.79059	1.65766	0	9.29436	0.114681	0.659415	5.88435	1.07817	2.37268	1.54385	0.135532	0.07211	0.730656	1.05385	0.27367	1.31449	1.0052	0	3.09986	0	5.08505	6.38651	0	0.629876	0	0	2.36399	0	0.238919	0	0	0.350124	0.124238	0.0695036	0	2.69674	0	0.315372	1.19199
343	Ascidiacea sp 4	Chordata Ascidiacea	759	2.80971	0.091692	0.370043	0.69424	0.893997	0.501032	0.0130989	1.72578	0.183384	0	8.0296	0	0.795756	9.99443	1.14615	1.40158	1.52274	0	0	0.216131	0	0.481383	0.625471	0.104791	0	1.61771	0	4.47981	10.0468	0	0.46501	0	0	1.08393	0	0	0	0	0	0.2849	0	0	1.26404	0	0.648394	0
345	Ascidiacea sp 4	Chordata Ascidiacea	759	3.02087	0.0138295	0.496996	0.567872	0.930032	0.46588	0	1.39937	0.325857	0	8.11876	0.119279	0.375124	11.9538	0.909287	1.38122	1.20143	0.278318	0.0484031	0.292147	0.0596396	1.13747	0.681966	0.121872	0	1.57051	0	4.31911	10.4024	0	0.547128	0	0	1.33714	0.0803838	0.331907	0	0.0553179	0.703574	0.367345	0	0	0.928303	0	0.50564	1.46679
344	Didemnum sp.	Chordata Ascidiacea	759	2.83296	0.153133	0.068059	0.378578	0.650815	0.531711	0	1.442	0	0	10.1365	0	1.23357	10.8086	0.846484	1.19529	1.16551	0.174401	0	0.336042	0	0.293505	0.378578	0	0	3.02863	0	5.89136	11.2978	0	0.467906	0	0	0.786933	0	0	0	0	0	0.378578	0	0	0.561487	0	0.429623	0.935812
306	Eudistoma vitreum	Chordata Ascidiacea	1122	4.90819	0	0.0790368	0.961614	1.29884	1.38578	0.0526912	1.62816	0.824617	0	12.3218	0.100113	0.497932	15.3226	1.5702	2.01017	1.17501	0.80881	0.15017	0.558527	0	0	0.777195	0.935269	0.17915	1.7151	0	9.08923	6.8077	0	0.476855	0	0	0.977422	0.216034	0	0	0	0.434702	0.187054	0	0	0	0	0	1.35416
94	Amblyraja jenseni	Chordata Chondrichthyes	919	0.350265	0.00712403	0	0.0463062	0.0189974	0.170977	0	0.0973617	0	0	20.8663	0.344328	0.27665	1.49011	0.20066	0.287336	0.156729	0.0676783	0.084301	0.38826	0.0273088	0.12942	0.840635	0.077177	0	4.91914	0	10.0615	4.82416	0.631664	0	0	0	2.24169	0	0	0	0	0.142481	0.070053	0	0	0.0391822	0	0.364513	3.86835
90	Apristurus profundorum	Chordata Chondrichthyes	1365	1.21776	0.0330183	0.00684824	0.0673101	0.015522	0.183886	0	0.0556764	0	0	19.1642	0.127424	0.231965	2.75701	0.158936	0.307652	0.089421	0.026571	0.177149	0.220999	0.00953862	0.198539	1.21601	0	0	5.13679	0	11.9216	3.48531	0	0.366924	0	0	1.58505	0.0110061	0	0	0	0.108543	0.146014	0.0097832	0	0.0909838	0	0.773873	6.69246
98	Apristurus profundorum	Chordata Chondrichthyes	1324	0.575928	0.054898	0.00679223	0.0626414	0.00328321	0.153189	0	0.107832	0.0354278	0	20.4877	0.0672986	0.177901	2.47212	0.250718	0.222993	0.114888	0.0175016	0.111127	0.237847	0	0.135731	1.5156	0.00656642	0	5.23628	0	9.75995	3.84987	0.140696	0.261408	0	0.705421	1.25926	0	0.0131328	0	0	0.0678308	0.124762	0	0	0	0	1.00882	3.0624
99	Apristurus profundorum	Chordata Chondrichthyes	1324	0.481598	0.0415048	0.00973033	0.0548662	0.0104254	0.158448	0	0.154974	0.30442	0	12.6133	0.23462	0.237798	2.80465	0.223294	0.239167	0.148509	0.00960769	0.0698295	0.142989	0	0.22446	1.62946	0.0333611	0	5.18639	0	11.2337	4.41914	0	0.452821	0	0	2.44409	0.012799	0	0	0	0.0403114	0	0.00347512	0	0	0	1.09133	3.49395
91	Centroscyllium fabricii	Chordata Chondrichthyes	919	0.27484	0.0053226	0	0.0613716	0	0.107309	0	0.121993	0.0342001	0	19.0632	0.228133	0.292165	2.16193	0.218897	0.319485	0.103684	0.0330674	0.122641	0.244773	0.0271777	0.304865	1.43235	0.0394975	0	3.44438	0	14.4739	3.69074	0	0.767481	0	0	1.29233	0.0295164	0	0	0	0.0526864	0.186664	0	0	0.0602562	0	2.95206	4.65787
92	Centroscyllium fabricii	Chordata Chondrichthyes	919	0.262267	0.0219587	0	0.0580222	0	0.111925	0	0.111768	0.0316726	0	18.9539	0.0542998	0.216034	2.33113	0.13944	0.226625	0.0371658	0.00975943	0.239814	0.141143	0.0228179	0.271442	1.41342	0.0758442	0	3.34831	4.66379	10.6204	2.49634	0.480266	0.264207	0	0.969742	0.483979	0	0	0	0	0.0307701	0.135706	0	0	0	0	3.01571	5.61062
67	Malacoraja senta	Chordata Chondrichthyes	759	0.564501	0.0395743	0.0331466	0.0666714	0.0456869	0.0800939	0	1.13329	0.137187	0	3.66075	0.0369276	3.38751	0.177769	0.290632	0.0441115	0.0630794	0.104544	0.416854	0.0907436	0.0397634	0.335373	0.0874668	0.999062	0.486046	0.821293	0.15376	12.5318	3.71343	0.0590464	0.402927	0.0874668	0.0988097	0.886074	0.216209	0.053816	0	0.221818	0.411938	1.00776	0.126852	2.6569	0.25383	0	0	14.294
93	Rajella fyllae	Chordata Chondrichthyes	919	0.497253	0.0331502	0	0.168119	0	0.241523	0	0.213109	0	0	18.1616	0.170487	0.40017	2.68043	0.18943	0.570657	0.464103	0	0.153912	0.911631	0.0899792	0.435689	0.866641	0	0	4.92518	0.55645	16.4472	8.30413	0	0.629854	0	0	1.92745	0	0	0	0	0	0	0	0	0	0	1.73565	6.64899
101	Rajella fyllae	Chordata Chondrichthyes	1027	1.00398	0.0422729	0	0.102159	0.162046	0	0	0.0739775	0.11625	0	17.4798	0	0.292387	3.31842	0.11625	0.239546	0.133864	0	0.081023	0.507274	0	0.21841	0.623525	0	0	4.37524	0	18.4521	6.37616	0	0.394547	0	0	1.5183	0	0	0	0	0.0775003	0	0	0	0	0	1.49716	9.00412
105	Rajella fyllae	Chordata Chondrichthyes	1365	0.835278	0.0921263	0	0.147402	0	0.233387	0	0.153544	0	0	20.5073	0.0798428	0.337796	2.57339	0.098268	0.368505	0.227245	0	0.0429923	0.479057	0	0.178111	1.1178	0	0	4.47734	0	14.1383	5.82852	0	0.362363	0	0	1.63371	0	0	0	0	0	0	0	0	0	0	0.951972	6.35057
106	Rajella fyllae	Chordata Chondrichthyes	1365	0.830183	0.0481803	0	0.170484	0.0370617	0.192721	0	0.166778	0.0407679	0	20.8546	0.259432	0.352087	3.34297	0.137128	0.389148	0.218664	0.0555926	0.140835	0.452153	0	0.63005	1.40835	0	0	4.94033	0	14.4541	6.40798	0	0.189015	0	0	1.40464	0	0	0	0	0	0	0	0	0	0	0.796828	5.27018
323	Acanella arbuscula	Cnidaria Anthozoa	868	1.46472	0	0.037918	0.117546	0.0612105	0.19934	0	0.479392	3.55996	0	10.734	0.0947949	0.197173	4.28256	0.124046	0.800611	0.269759	0	0.403014	0.122963	0	0.0845029	0	0.294677	0	3.9711	0	7.00833	3.71975	0	0.477767	0	0	0.71665	0.0693357	0.125129	0	0	0.208549	0.255134	0	0	0.447974	0	0.919782	12.0341
324	Acanella arbuscula	Cnidaria Anthozoa	1122	1.863	0	0.0210509	0.141342	0.100744	0.246596	0	0.439061	0.04135	0	10.742	0	0.323282	3.89441	0.0541309	0.67438	0.14059	0	0.393201	0.153371	0	0.130816	1.65475	0.18194	0.226297	2.94186	0	5.48977	2.27124	0	0.340573	0	0	0.356362	0	0.0917217	0	0	0	0.281932	0	0	0.229304	0	0.717234	11.6885
335	Acanella arbuscula	Cnidaria Anthozoa	759	1.58098	0	0	0.13938	0.0902398	0.214878	0	0.539205	2.13225	0.0513741	8.89622	0	0	4.1555	0.112576	0.577624	0.0844323	0	0.431543	0.153229	0	0.211751	2.21936	0.115704	0.09158	2.69871	0	7.03424	2.94441	0	0.339516	0	0	0.688414	0.129552	0	0.181373	0	0.150995	0.29663	0	0	0.453879	0	0	13.6669
262	Actinauge cristata	Cnidaria Anthozoa	889	1.61845	0	0	0.301635	0.0908147	0.467047	0	0.457317	4.5829	0	13.9465	0	0.434613	3.91476	0	1.69305	1.41736	0	0.43137	0.454074	0	0.126492	1.64764	1.06707	0	10.3464	0	6.07486	3.15906	0	1.63142	0	0	0.23028	0.0551375	0	0	0	0	0	0	0	0.41191	0	1.1514	18.1694
263	Actinauge cristata	Cnidaria Anthozoa	759	0.886227	0	0	0.064175	0	0.064175	0	0.27198	1.58604	0	8.75531	0	0	3.46851	0.12835	0.980961	0.43089	0	0.0244476	0.0886227	0	0	0	0	0	4.8498	0	6.70171	2.50588	0	1.51881	0	0	0	0	0	0	0	0	0	0	0	0	0	0.464505	16.8322
276	Actinoscyphia aurelia	Cnidaria Anthozoa	796	0.39347	0	0	0	0	0	0	0	0	0	13.3361	0	0	1.35622	0.251151	1.30599	0.359983	0	0	0.117204	0	0	0	0.468815	0	13.5705	0	4.85559	3.8175	0	6.06949	0	0	0.0502302	0	0	0	0	0	0	0	0	0	0	0.242779	9.51026
291	Actinoscyphia aurelia	Cnidaria Anthozoa	1027	1.66781	0	0	0.0476518	0.0847144	0.156192	0	0.984804	3.67184	0	9.36888	0	0	4.18542	0.107217	0.521523	0.32165	0	0.667126	0	0	0.435485	0	0	0	5.62424	0	8.06772	1.91534	0	0.476518	0	0	0.865675	0.0105893	0	0	0.0886853	0.440779	0	0	0	0	0	0	11.0433
292	Actinoscyphia aurelia	Cnidaria Anthozoa	1027	0	0	0	0	0	0	0	0	0.0224958	0	10.2254	0	0	2.40296	0.261769	1.81398	0.644198	0	0	0.501043	0	0	0	1.15138	0	9.7775	0	3.3437	2.95309	0	4.49303	0	0	0	0	0	0	0	0	0	0	0	0	0	0.930508	9.92679
249	Actinostola callosa	Cnidaria Anthozoa	759	0.475609	0	0	0	0	0.0128543	0	0.0257086	0	0	11.164	0	0	2.21094	0	0.552735	0.0128543	0	0.212096	0	0	0.160679	0.462755	0.533453	0	5.01318	0	5.3024	1.26615	0	0.366347	0	0	0.417765	0	0	0	0	0	0	0	0	0	0	0.0642715	7.102
251	Actinostola callosa	Cnidaria Anthozoa	759	0	0.831728	0.10506	0.0875503	0.12257	0.210121	0	0.12257	0	0	8.47487	0	0	0.936789	0.0262651	0.516547	0.262651	0	0.393977	0.00875503	0	0	0.796708	0.849238	0	3.95728	0	2.12747	0.288916	0	0.0175101	0	0	0.262651	0.0612852	0	0	0	0.0700403	0.0700403	0	0	0	0	0	3.53703
252	Actinostola callosa	Cnidaria Anthozoa	759	0.787033	0	0.0209383	0.13302	0.0270966	0.211846	0	0.363341	0.0517299	0	7.87772	0.0837531	0.492665	2.46456	0.193371	0.976709	0.699585	0	0.161348	0.172433	1.71201	0.432314	0	0	0	6.10782	0	5.91445	0	0	0.987794	0	0	0.620758	0.00123166	0	0	0	0.0221699	0	0	0	0.0443399	0	0.650318	10.8436
293	Anthomastus agaricus	Cnidaria Anthozoa	1027	0.801798	0	0	0	0	0.0944174	0	0.49157	2.48483	0	7.94605	0	0.131885	1.01161	0	0.494567	0.544024	0	0.556013	0	0	0	0	0	0	3.3121	0	6.52829	2.42338	0	0.0944174	0	0	0.227801	0	0	0	0	0.977145	0.09142	0	0	0	0	0.741851	19.0184
294	Anthomastus agaricus	Cnidaria Anthozoa	1027	1.54754	0	0	0	0	0.130238	0	1.38921	0.610332	0	7.82196	0	0.0255369	2.47708	0.0536275	0.651191	0.0970403	0	0.720141	0	0	0.0153221	0	0	0.0944866	4.09101	0	8.71064	3.01846	0	0.500524	0	0	0.804413	0.107255	0	0	0	0	0	0	0	0	0	0	16.3385
295	Anthomastus agaricus	Cnidaria Anthozoa	1027	1.58619	0	0.0224093	0.0993803	0.322499	0.648895	0	0	0	0	10.51	0.0672279	0.273783	4.29771	0.0964574	0.49203	0.255271	0	0.758019	0.19194	0	0.199735	0	0.501773	0.260143	6.18302	0	9.3437	3.76086	0	0.466698	0	0	1.3163	0.145173	0	0	0	0.261117	0.421879	0	0	0	0	0.675202	11.2767
275	Anthomastus sp.	Cnidaria Anthozoa	868	0	0.344123	0	0	0	0.0567236	0	0.260929	0.0226895	0	7.65769	0	0	1.08909	0.223113	1.36137	0.83951	0	0	0	0	0	1.18741	1.437	0	7.7371	0	5.54757	3.40342	0	3.39586	0	0	0	0	0	0	0	0	0	0	0	0	0	0.831947	9.73
279	Anthoptilum grandiflorum	Cnidaria Anthozoa	759	1.38321	0	0	0.0787981	0	0.206491	0	0.484507	0	0	11.3538	0	0	4.98125	0.0626344	0.514006	0.282461	0	0.436016	0.183458	0	0	0	0.920927	0.181842	2.49568	0	12.4671	4.27328	0	0.631193	0	0	1.1456	0.0214169	0	0	0	0.121632	0	0	0	0	0	0.532998	11.098
280	Duva florida	Cnidaria Anthozoa	n/a	4.39405	0	0.436421	0.794509	0	0	1.56291	3.23958	1.8408	0	9.30471	0	0	2.05901	0.216345	1.83334	0.759073	0	0.527808	0	0	0	0	0.949308	0	3.78977	0	5.41236	1.95643	0	0.00932523	0	0	0.630385	0	0	0	0	2.28468	0	0	0	0	0	0.281622	3.20974
329	Flabellum alabastrum	Cnidaria Anthozoa	759	0.373773	0	0.0817185	0.0497417	0.0611112	0.177649	0	0.327585	3.11809	0	9.04091	0.0106589	0.0149225	1.92856	0.073902	0.35814	0.17907	0	0.173385	0.184755	0	0	0	0.817896	0	6.28522	0	4.11506	2.39542	0	0.364536	0	0	0.431332	0.0675066	0.243734	0	0.0142119	0	0	0	0	0	0	0.37022	9.12831
330	Flabellum alabastrum	Cnidaria Anthozoa	759	1.75058	0	0.23241	0.0643597	0.0271741	0.214532	0	0.818799	0	0	9.91712	0	0.0636446	3.59842	0.257439	0.3976	0	0	0.364705	0.127289	0	0	0	0.560645	0.0443367	7.17682	0	6.16638	2.12173	0	0.416908	0	0	0.537046	0.0278892	0.718684	0	0	0	0.72512	0	0	0	0	0.399745	7.96845
334	Funiculina sp.	Cnidaria Anthozoa	1084	1.02886	0.0079248	0.036618	0.164235	0.0699568	0.266437	0	0.420014	0	0	10.7761	0.0653113	0.1697	2.84118	0.119692	0.515932	0.158496	0	0.377658	0.18473	0	0.162322	1.48713	0.373559	0.0347051	2.47828	0	6.01738	2.07657	0	0.681806	0	0	0.376838	0.0633984	0	0.0893589	0.0822539	0.130349	0.21069	0	0	0	0	0.562934	8.19123
332	Paragorgia arborea	Cnidaria Anthozoa	595	2.54868	0	0.0359463	0.0429734	0.0478384	0.13865	0.0454059	0.549465	1.26082	0	5.87655	0.0427032	0.115407	3.20598	0.0691899	0.123785	0.124055	0.0986497	0.180813	0.0670278	0.10919	0.0818928	3.0422	0.170002	0.387031	1.80434	0	4.81357	1.82434	0	0.280544	0	0	0.812171	0.135137	0	0	0	0.280544	0.962713	0.0824333	0	0.707305	0	0.486762	12.3882
277	Pennatula aculeata	Cnidaria Anthozoa	1282	1.27701	0	0	0.166607	0	0.210451	0	0.250141	0.0503051	0	8.92984	0.0549202	0.118148	4.65714	0.105225	0.69181	0.31706	0	0.338752	0.0558432	0	0.328137	0	0.34429	0.0443054	2.60109	0	9.71857	7.20655	0	0.328598	0	0	0.912414	0.0438439	0	0	0	0	0	0	0	0	0	1.19948	14.0411
278	Pennatula aculeata	Cnidaria Anthozoa	1282	0	1.02234	0	0.117981	0.0226332	0.119908	0	0.283637	0	0	7.41356	0	0	3.15419	0.0322643	0.635654	0.293268	0	0.318309	0.11461	0	0.090051	0	0.834056	0	2.42801	0	6.55013	5.78108	0	0.38669	0	0	0.403544	0	0	0	0.0187807	0	0	0	0	0	0	0.791197	12.8224
282	Pennatula aculeata	Cnidaria Anthozoa	1282	1.02102	0	0	0.10878	0.00323109	0.13786	0	0.330648	0.0635447	0	7.33995	0.00430812	0.072161	3.37433	0	0.603136	0.0193865	0	0.193865	0.127089	0	0.463123	0	0	0	2.09482	0	5.62209	5.09973	0.224022	0	0	0	0	0	0	0	0	0	0	0	0	0	0	0	13.4209
336	Pennatula grandis	Cnidaria Anthozoa	1282	2.13051	0	0.0565238	0.200007	0.046275	0.203734	0	0.597538	0.0611824	0	8.17515	0.0276408	0.0779532	7.67886	0.123918	0.657478	0.140067	0.0748475	0.406537	0.120501	0	0.272992	3.28211	0.217399	0.150937	1.52459	0	8.83045	4.48743	0	0.407469	0	0	1.25005	0.143794	0	0	0	0	0.256531	0	0	0	0	0.599401	9.85627
337	Pennatula grandis	Cnidaria Anthozoa	759	1.45583	0	0	0.16475	0	0.200008	0	0.633999	0.130133	0	9.34459	0.0038463	0.0211547	5.45277	0.0448735	0.98273	0.21347	0	0.642973	0.101927	0	0.411554	0	0	0	1.64686	0	9.29074	4.57518	0	0.43335	0	0	0.684642	0	0	0	0	0	0	0	0	0	0	0.64105	9.84846
338	Umbellula sp.	Cnidaria Anthozoa	1122	0.532013	0	0.254817	0.0228878	0.00237355	0.0601863	0	0.531844	0.0374681	0	3.23311	0	0	4.11861	0.0873126	0.402655	0.072054	0	0.333653	0	0.0832436	0.0747667	10.2039	0.452839	0.069511	0.543542	0	9.41077	4.35681	0	0.440632	0	0	0.991464	0.379598	0	0	0	0.250918	1.62673	0.0510312	0	0.408419	0	0.63255	10.2632
245	Atolla wyvillei	Cnidaria Scyphozoa	1090	3.95794	0.0125453	0.0248626	0.42426	0.280787	0.38001	0	0.295386	0	0	12.4416	0	0.129103	3.88449	0.151456	1.27689	0.28649	0.149404	0.104012	0.356972	0.0848521	0.344426	0.505691	0.581419	0.549714	4.66367	0	9.38414	1.67446	0.0679729	0.864031	0.134577	0.00866769	1.56611	0.101275	0.106977	0	0.023494	0.611072	1.18451	1.21849	0	0.0930636	0	0.738806	12.3772
246	Atolla wyvillei	Cnidaria Scyphozoa	1090	3.81938	0.12367	0	0.224331	0	0.362381	0	0.100661	0	0	13.2614	0	0.12367	4.00633	0.293356	0.862813	0.368133	0.215703	0.175439	0.5522	0.0460167	0.201323	0.767903	0	0	8.29738	5.74633	2.27207	0.218579	0.888697	0	0	0	1.25683	0	0	0	0	0.64711	0.724763	0.0517688	0	0	0	1.90682	9.09692
247	Atolla wyvillei	Cnidaria Scyphozoa	1090	3.86654	0	0	0.235717	0.0260461	0.244833	0	0	0	0	11.0891	0	0.136742	2.74526	0.481852	0.807428	0.300832	0.143253	0.0664175	0.437574	0.125021	0.407621	0.546968	0	0	8.80878	0	5.65591	1.36481	0.240926	1.20333	0	0	0.866032	0	0	0	0	0.658966	1.68388	0.160183	3.07995	0	0	0.411528	7.56769
242	Periphylla periphylla	Cnidaria Scyphozoa	1282	3.03497	0	0	0.211563	0	0.292341	0	0	0	0	15.3402	0	0.188483	3.68119	0.157711	0.57699	0.338501	0	0.126938	0.288495	0	0	0.634689	0	0	8.23557	0	12.0745	4.08124	0	1.19629	0	0	0.95011	0	0	0	0	0	0.184637	0	0	0	0	0.623149	11.6398
241	Periphylla periphylla	Cnidaria Scyphozoa	1282	4.1968	0	0.0135163	0.246672	0.0473069	0.364939	0	0.0658917	0	0	9.61344	0	0.157126	2.63229	0.130094	0.32439	0.116578	0.128404	0.21626	0.415625	0.0675813	0.212881	0.280462	0	0.0946138	9.21302	0	6.88822	2.10178	0	0.371697	0	0	0.652159	0	0.17909	0	0	0.331148	0.957964	0	0	0	0	0.552477	9.3448
243	Periphylla periphylla	Cnidaria Scyphozoa	1282	7.25577	0.0725119	0.0251883	0.334318	0.0671689	0.41141	0	0.526665	0.0709853	0	10.0784	0	0.198454	3.65765	0.141971	0.245777	0.0801447	0.196164	0.20456	0.310656	0.0526665	0.338134	0.25341	0	0.10457	3.60041	0	13.7765	2.15704	0.36027	0	0	0	0.844191	0	0	0	0	0.448047	1.46779	0	0	0	0	0.614443	11.2233
248	Periphylla periphylla	Cnidaria Scyphozoa	759	4.70993	0.0163104	0.0284421	0.309965	0.103052	0.330252	0	0.125563	0.246206	0	9.67948	0.0389562	0.132033	3.32382	0.215944	0.981657	0.371095	0.239399	0.208463	0.338137	0.0539861	0.329713	0.275187	1.64297	0.277816	3.801	0	9.58634	2.08537	0.0407086	0.419218	0.0577604	0.0219719	0.988531	0.114712	0.133179	0	0.0613999	0.410591	1.08606	0.204958	0	0.108848	0	0.622895	12.9806
244	Scyphozoa sp.	Cnidaria Scyphozoa	1090	2.61058	0.0786658	0	0.148341	0.022476	0.191046	0	0.4675	0	0	8.21946	0	0.0730468	3.32756	0.0640565	0.403443	0.152836	0.104513	0.237121	0.330396	0.0314663	0.334892	0.14497	0	0	6.44947	0	12.7113	3.70067	0.0359615	0.547289	0	0	0.891171	0	0	0	0	0.230378	0.560775	0.0809134	0.87881	0	0	0.964218	14.0463
108	Astropecten americanus	Echinodermata Asteroidea	1122	0.204846	0.146319	0	0.333606	0.357017	0.00585274	0	0.198993	0.0526747	0	1.88458	0	0.198993	0.72574	0.0643802	0.23411	0.0994967	0.0936439	0.117055	0.0994967	0	1.26419	0	0.0585274	0	9.1654	0	0.263374	4.19642	0	0.591127	0	0	0	0	0.83109	0	0	0	0	0	0	0	0	23.1827	1.84947
109	Astropecten americanus	Echinodermata Asteroidea	1122	0.632742	0	0	0.213885	0.276268	0	0	0	0	0	3.43107	0	0	2.18341	0	0	0	0	0.0178237	0.0178237	0	0.561447	0	0	0	9.32181	0	3.72516	3.44889	0	0.543624	0	0	0.24062	0	1.16745	0	0	0	0.115854	0	0	0	0	21.7717	0
116	Astropecten americanus	Echinodermata Asteroidea	1122	0.324179	0.0553476	0	0.271467	0.321543	0.123873	0.0685256	0.226662	0.150229	0	1.75795	0	0.268831	1.00944	0.039534	0.152865	0.210848	0.0685256	0.155501	0.245111	0	5.51895	0.0500764	0.292552	0.0421696	9.135	0.105424	0.80913	4.54378	0	0.508671	0	0	0.121238	0	1.12277	0	0	0	0	0	0	0	0	17.2579	1.53128
110	Brisingida sp.	Echinodermata Asteroidea	1365	0.395485	0	0	0.0576749	0.0659141	0.2307	0	0.391365	0	0	4.20203	0	0	1.51191	0	0	0	0	0.0947516	0	0	0.346049	0	0	0	5.53679	0	5.8746	4.18143	0	0.346049	0	0	0.313092	0.0988712	0	0	0.0947516	0.0659141	0.0205982	0	0	0	0	9.43396	15.2962
159	Brisingida sp.	Echinodermata Asteroidea	1084	1.37033	0	0.0154374	0.200686	0.0365352	0.228988	0	0.133276	0.00926245	0	5.31356	0.0370498	0.151287	1.86484	0.120412	0.150258	0.11012	0.0684392	0.163122	0.147685	0.0349915	0.0344769	0.0720413	0	0	2.37633	0.383877	2.33568	8.20499	0	0.379761	0	0	0.0936537	0.383363	0	0	0.120926	0	0.122985	0.108062	0	0.0401373	0	3.22127	21.6849
115	Cheiraster sp.	Echinodermata Asteroidea	1365	0	0.690922	0	0.302764	0.160439	0.382983	0	0.214781	0.11386	0	5.40317	0	0.191492	1.26281	0.126798	0.263948	0.437325	0.168202	0.618466	0.657282	0	1.52417	0.139737	0	0	9.77642	0	5.24532	4.02391	0	0.975572	0	0	0.463203	0.908291	0.558948	0	0	0.186316	0	0	0	0	0	28.4675	5.06159
133	Ctenodiscus crispatus	Echinodermata Asteroidea	313	0.273104	0	0	0.301242	0.183725	0.107587	0	0.480001	0.649657	0	1.42593	0	0.0513105	1.63697	0.0165518	0.328553	0.0612415	1.58318	0.21269	0	1.94566	0	0.409656	0	0	6.98154	0.131587	0.854899	7.15285	0	0.277242	0	0	0.350898	0	1.45076	0	0	0.251587	1.27118	1.60138	0	0.152276	0	16.6097	1.05766
134	Ctenodiscus crispatus	Echinodermata Asteroidea	313	0.549776	0.0121343	0.0149345	0.394831	0.226351	0.197415	0	1.19616	0.425166	0	1.93308	0.0289356	0.540909	2.53186	0.0434034	0.4275	0.171747	0.0266021	2.1571	0.210483	0.0840066	1.06828	0.503106	0	0.0144678	6.70652	0.545576	0.980076	9.65702	0	0.398564	0	0	0.383163	0	1.28017	0	0	0.16848	0.623515	1.12755	0	0.268354	0	13.0766	1.23443
135	Ctenodiscus crispatus	Echinodermata Asteroidea	313	0.469284	0.224999	0	0.489856	0.509141	0.194142	0	1.09414	0.775283	0	1.64442	0.151714	0.726426	2.26285	0.0874283	0.654427	0.550284	2.37856	0	0.267428	0	2.38114	0.393427	0	0	5.85641	0.854998	1.05943	11.2641	0	0.518141	0	0	0.245571	0.110571	1.21757	0	0	0.250714	0	0	0	0.379285	0	16.3375	0.660855
113	Freyella microspina	Echinodermata Asteroidea	1407	0.585176	0.0346771	0	0.20156	0.0151712	0.270915	0.0281751	0.203728	0.0541829	0	3.56307	0.00216732	0.138708	2.1023	0.0715215	0.186389	0.231903	0	0.0585176	0.303424	0	0.507152	0.156047	0	0	4.49935	0.123537	1.60815	4.02471	0	0.309926	0	0	0.0845254	0.153879	0.35544	0	0	0	0	0	0	0.71088	10.3836	16.1704	0.793238
129	Leptychaster arcticus	Echinodermata Asteroidea	353	0.447485	0.0129706	0	0.136191	0.0713382	0.155647	0	0.0907941	0.0810662	0	1.70563	0	0.0713382	0.716625	0.0810662	0.201044	0	0.0226985	0.48964	0.210772	0	1.30679	0.123221	0	0	8.58004	0.314537	1.05386	8.58653	0	0.311294	0	0	0.207529	0	0.713382	0	0.333993	0	0	0	0	0	0	12.9414	3.44045
130	Leptychaster arcticus	Echinodermata Asteroidea	353	2.19937	0.125918	0	0.214061	0.0881427	0.104932	0	0.113326	0.0335782	0	3.66422	0	0.428122	0.776495	0.142707	0.205666	0.0629591	0	0.205666	0.142707	0	0.4617	0	0	0	7.62644	0.64638	0.940189	12.319	0	1.62434	0	0	0	0	0.713536	0	0.352571	0	0	0	0	0	0	15.4879	10.128
131	Leptychaster arcticus	Echinodermata Asteroidea	353	0.951871	0.0122954	0	0.257692	0.112452	0.162402	0.0056354	0.140373	0.0863242	0	2.2826	0.0263839	0.0824818	1.66142	0.0622456	0.219268	0.0768464	0.0266401	0.434951	0.3371	0	1.61096	0.0584033	0	0	8.51074	0.620663	1.39323	8.11883	0	0.534339	0	0	0.325573	0.110659	1.03512	0	0.336844	0.0747972	0.0581471	0	0	0.138067	0	13.5613	5.20097
119	Mediaster bairdi bairdi	Echinodermata Asteroidea	1090	0.189137	0.00427696	0.0182167	0.211155	0.228422	0.0603527	0.0557589	0.266756	0.180424	0	0.883747	0.0481554	0.410113	0.500246	0.18787	0.186127	0.399817	0.00633624	0.438151	0.307625	0	3.09874	0.159198	0.219392	0.101063	5.00389	1.03756	0.608754	3.11696	0	1.84907	0.255351	0	0.0335821	0	0.662296	0	0.142882	0.1272	0	0.067481	0	0.100905	0	20.4909	2.64316
120	Mediaster bairdi bairdi	Echinodermata Asteroidea	1090	0.315111	0.0379749	0	0.396716	0.235121	0.0977651	0.101805	0.433075	0.333694	0	1.54243	0.0533264	1.50445	0.596287	0.101805	0.277944	1.06572	0.168059	0.69486	0.378133	0	4.72181	0.177755	0.19957	4.17562	1.49395	1.12874	5.26397	0	1.15541	0	0	0	0	0.0323191	0.516297	0	0.21573	0	0	0	0	0.20361	0	15.2166	5.19367
121	Mediaster bairdi bairdi	Echinodermata Asteroidea	1090	0.806401	0.0536769	0	0.475602	0.253405	0.148548	0	0.534272	0.16852	0	1.88618	0	1.18838	1.18713	0.24217	0.22719	0.654109	0.062415	0.712779	0.295847	0	1.4705	0.114844	2.15956	0	3.96585	2.89481	1.81752	4.60498	0	1.36938	0	0	0.189741	0	0.393214	0	0.158534	0	0.153541	0	1.80879	0	0	17.8756	4.28916
114	Myxaster sol	Echinodermata Asteroidea	919	0.355109	0.0737018	0.0134003	0.164154	0.110553	0.331658	0	0.187605	0.281407	0	3.21608	0	0.432161	0.770519	0	0.204355	0.284757	0	0.140704	0.231156	0	4.15075	0.214405	0.914573	0	7.32998	0	1.69179	3.44724	0	0.247906	0	0	0.0837521	0.629816	0	0	0	0	0	0	0	0.495812	15.4941	0	11.464
111	Psilaster andromeda	Echinodermata Asteroidea	1365	0.32056	0.0777114	0	0.218563	0.0582835	0.233134	0	0.169994	0.0582835	0	2.64704	0	0.203992	0.7674	0	0.0631405	0.276847	0	0.247705	0.218563	0	0.49541	0.116567	0	0	7.65943	0.0679975	1.51052	3.53587	0	0.121424	0	0	0.0825684	0	0.398271	0	0.0388557	0	0	0	0	0	0	17.5142	10.4279
203	Psilaster andromeda	Echinodermata Asteroidea	868	0.251263	0.0273723	0	0.423919	0.294778	0.134756	0	0.774846	0.111595	0	2.55755	0.0393038	0.258282	1.53987	0.0708871	0.46603	0.407075	0.0133352	0.444273	0.318641	0	1.7413	0.35233	0	0	0	8.28116	0.0484278	0.789585	6.13911	0	0.798007	0	0.299691	0.052639	1.17631	0	0.226698	0.357945	0	1.00505	0	0.143178	0	11.895	2.45087
112	Zoroaster fulgens	Echinodermata Asteroidea	1282	0.530621	0.075803	0	0.12318	0.0379015	0.151606	0	0.0694861	0	0	3.72382	0	0	2.45728	0.0600107	0.0694861	0.0663277	0	0.00315846	0.180032	0	0.236884	0	0	0	4.23865	0.138972	2.1667	4.31761	0	0.344272	0	0	0.0347431	0.211617	0	0	0.0347431	0	0.0726446	0	0	0	0	11.1809	17.76
122	Zoroaster fulgens	Echinodermata Asteroidea	759	1.13332	0	0	0.20113	0.0996904	0.171398	0	0.20113	0.0961925	0	2.53424	0	0	3.23382	0.0699582	0.127674	0.0909457	0.0104937	0.0822009	0.0979415	0	5.70159	0.215121	0.292075	0.0891967	7.67267	0	3.66056	2.59195	0.120678	0	0	0.271088	0.0594645	0.28508	0	0	0.276335	0.0909457	0.473967	0	0	0	0	12.7534	6.04789
123	Zoroaster fulgens	Echinodermata Asteroidea	1090	1.03859	0	0	0.24578	0.0898851	0.232437	0	0.103227	0.061796	0	3.95565	0.0421336	0.145361	3.60664	0.0266846	0.0898851	0.0646049	0.121485	0.422741	0.240162	0.0933963	5.90082	0.336367	0.157299	0	0	0.181175	1.75557	4.63751	0.287211	0	0	0	0.271762	0.261229	0.363052	0	0.3469	0	0.139743	0	0	0.0835651	0	16.0529	4.61504
138	Brisaster fragilis	Echinodermata Echinoidea	759	2.77067	0	0	0.114709	0	0.432366	0	0.16324	0	0	13.1386	0	0.485308	6.3796	0.238242	0.216183	0	0.542663	0.90885	0.291185	0.361775	0.913262	1.46916	0	0.0661784	8.06494	0	3.41922	6.33989	0	0.472073	0	0	0.454425	0	0	0	0.551487	0	0.264714	0	0	0.194123	6.17665	2.15742	1.60152
140	Phormosoma placenta	Echinodermata Echinoidea	889	2.74052	0.086771	0.723092	0.296468	0	0.874941	0	1.39195	0	0	7.7407	0	0.690553	17.582	0.43024	0.545934	0.0108464	0	1.35941	0.23862	0.188004	0.451932	0	0	0.108464	3.77816	0.943635	2.31751	9.21942	0	0.094002	0	0	0.267544	0.0723092	0.0108464	0	0.498933	0	0.336238	0.0216928	0	0.0976174	0	6.06674	3.53954
141	Phormosoma placenta	Echinodermata Echinoidea	889	2.25628	0.112907	0	0.564533	0.272086	0.584893	0	1.22161	0.0166583	0	5.66198	0.0703352	0.471986	19.3588	0.466433	0.612657	0.22026	0.388695	0.984693	0.15918	0.251726	0.518259	0.447924	0	0.227664	3.42977	1.13647	1.91201	9.18245	0	0.144372	0	0	0.257279	0.186944	0.175838	0	0	0	0.307254	0.0962482	0	0.14067	0	5.59165	1.86388
142	Phormosoma placenta	Echinodermata Echinoidea	889	2.33157	0.062383	0	0.557548	0.253431	0.678415	0	1.01372	0	0	6.81145	0.0467873	0.378197	16.8044	0.409389	0.557548	0.159857	0.261229	0.77199	0.187149	0.18325	0.604336	0	0	0	4.21865	1.19697	2.26528	9.96959	0	0	0	0	0.233936	0	0	0	0	0	0.389894	0	0	0	0	6.58531	2.81503
136	Strongylocentrotus pallidus	Echinodermata Echinoidea	379	3.51519	0.189885	0.0602075	0.231567	0.106521	0.458503	0.013894	0	0.245461	0.0879956	8.60967	0.509448	0.393664	3.81623	0.685439	0.935532	0.324194	0.217673	1.34772	0.17136	0.0555761	1.49129	0.0694702	0	0	3.7977	0.907744	0.89385	4.23305	0	0.324194	0	0	0.48166	0	0.254724	0	0.514079	0	0.166728	0	0	0.592812	0	7.6093	3.16321
139	Strongylocentrotus pallidus	Echinodermata Echinoidea	353	3.2345	0.240402	0	1.47884	1.00532	0.45895	0	0.356961	0.152983	11.2698	0	0.116559	0.684782	11.1969	0.87419	0.378815	0.109274	0.378815	0.116559	0.3861	0	0.276827	0.917899	0	0	4.64049	0.764916	6.41801	6.14847	0	0.254972	0	0	1.66825	0	0	0	0	0	0	0	0	0	0	5.38355	1.66096
333	Gorgonocephalus sp.	Echinodermata Ophiuroidea	595	3.54168	0.0338266	0.0773735	0.137639	0	0.147748	0	1.17032	0.0167189	0	4.36169	0.0120532	0.116255	8.45898	0.240286	0.131029	0.103813	0.530728	0.110034	0.0501567	0.259726	0.437802	0.0575441	0.282277	0.414473	2.66958	0.3336	4.67157	4.46939	0	0.377925	0	0	0.804451	0.18974	0.0738742	0	0	0.34682	2.16024	0.242618	0	0.381424	0	4.26371	12.5761
208	Ophiopholis aculeata	Echinodermata Ophiuroidea	353	6.7595	0.0215485	0.0296292	0.316045	0.269806	0.250053	0	0.0790113	0.167001	0	7.26904	0.120762	0.0296292	12.9929	0.132434	0.100111	0.145902	0.619071	0	0.0852963	1.13354	0.741629	0.0341185	0	2.86281	3.96673	1.49762	1.23949	13.6137	0	0.246461	0	0	1.17709	0.310658	0.395056	0	0	0.162512	5.46884	0.0493821	0	0.115823	0	4.17952	0.57777
209	Ophiopholis aculeata	Echinodermata Ophiuroidea	353	6.30861	0.00738389	0	0.302739	0.255667	0.214133	0	0	0	0	8.20073	0.0369194	0.147678	10.3624	0.126449	0.119065	0.143063	0.459647	0	0.0766078	0.719006	1.15281	0.102451	0	1.68814	4.56601	1.55615	7.38573	12.0468	0	0.135679	0	0	2.97571	0.181828	0.215056	0	0	0.237207	3.16123	0.0784538	0	0.131064	0	4.78753	0.919294
204	Ophioscolex glacialis	Echinodermata Ophiuroidea	353	5.66273	0	0.0503456	0.104124	0.0137306	0.25516	0	0.0720857	0.0903932	0	2.92347	0.0457687	0.411918	0.981738	0.0366149	0.319237	0.108701	0.042336	0.282622	0.0961142	0.0446245	0.455398	0.0823836	0.0492013	0	3.5425	3.56652	1.10646	2.68204	0	0.732299	0	0	0.169344	0.11671	0.0583551	0	0.303218	0	0	0	0	0.0274612	0	26.1625	6.82983
205	Ophioscolex glacialis	Echinodermata Ophiuroidea	353	5.5383	0.0226305	0	0.134411	0.0384032	0.237277	0	0.0857215	0.0411463	0	4.50347	0.039089	0.726919	1.91605	0.133726	0.225619	0.0918935	0.0205732	0.447124	0.0829784	0.0596622	0.11521	0.0720061	0.00822927	0	2.12864	2.9303	3.01123	5.07129	0	1.07666	0	0	0.413521	0.26608	0	0	0.421064	0.069263	0.266765	0.106295	0	0.0726919	0	21.4962	10.3778
126	Ophiura sarsii	Echinodermata Ophiuroidea	1282	5.48655	1.53825	0	0.683295	0.270962	0.291158	0.156518	0.212057	0.878522	0	6.68484	0	0.190178	1.76041	0.0168299	0.647952	0	0.218789	0.767444	0.334915	0	2.58003	0.479653	0	0	10.6735	1.959	2.85435	1.74863	0	0.334915	0	0	0.350062	0	0	0	0.37699	0	0	0	0	0	0	26.4415	1.42213
127	Ophiura sarsii	Echinodermata Ophiuroidea	1282	5.47342	0.167089	0	0.881013	0.562025	0.389873	0	0.394937	1.02785	0	5.65063	0.0253165	0.556962	2.22785	0	0.78481	0.562025	0.313924	1.3519	0.359494	0	3.08354	0.41519	0.136709	0	8.93671	2.04051	3.57975	2.21772	0	0.349367	0	0	0.324051	0	0	0	0.972152	0	0	0	0	0	0	24.5215	3.40253
128	Ophiura sarsii	Echinodermata Ophiuroidea	1282	4.72583	0	0	0.609042	0.485231	0.341063	0.0640745	0.316368	0.0560652	0	5.20272	0.0687466	0.214583	1.8031	0.0360419	0.871013	0	0.574669	1.2024	0.441514	0	2.09344	0.487233	0.157183	0.0390454	7.75102	1.81177	3.05923	1.60086	0	0.387784	0	0	0.327381	0.255631	0	0	0.749872	0.143167	0	0	0	0.216252	0	23.5104	2.31302
227	Bathypolypus arcticus	Mollusca Cephalopoda	889	0.655556	0	0	0	0	0.158846	0	0	0	0	19.2658	0.0277351	0.0504274	0.910214	0.0201709	0	0	0	0	0.509316	0	0.214316	0.0882479	0	0	5.79915	0	1.32624	3.1038	0.136154	0	0	0	0.600086	0	0	0	0	0	0.0630342	0	0	0	0	0.138675	4.80825
228	Bathypolypus arcticus	Mollusca Cephalopoda	1321	0.627321	0.0316829	0	0	0	0.177424	0	0.0152078	0.0139405	0	20.4038	0.0735043	0.125464	0.912467	0.092514	0.092514	0.020277	0	0.00760389	0.560153	0	1.00371	0.0912467	0.020277	0	5.471	0	1.16339	3.18983	0	0.196434	0	0	0.590569	0.0342175	0	0	0	0	0	0	0	0	0	0.229384	5.51535
232	Bathypolypus arcticus	Mollusca Cephalopoda	464	0.667379	0	0.0111087	0.0153813	0.0111087	0.212775	0	0.0093997	0.023072	0	19.0455	0.0598163	0.162358	0.866482	0.093997	0.0837428	0.0187994	0	0	0.593036	0	0.8417	0.13245	0	0.0469985	5.34758	0.158086	1.35698	3.0267	0.154668	0.0111087	0	0	1.01602	0	0	0	0.16834	0	0.13245	0	0	0.0871609	0	0.242683	5.14505
264	Bathypolypus bairdii	Mollusca Cephalopoda	707	1.30394	0.045524	0	0.0422723	0	0.338178	0.0260137	0	0.0130069	0	20.5541	0.0747895	0.139824	1.04055	0.146327	0.117062	0.0650343	0.00650343	0	0.887718	0	0.832439	0.250382	0	0	5.12795	0	0.790167	2.62088	0	0.217865	0	0	0.773908	0	0	0	0	0	0	0	0	0	0	0	4.38982
231	Chiroteuthis veranii	Mollusca Cephalopoda	1090	0.8556	0	0.0195179	0.0211112	0.0099581	0.189204	0	0.0290776	0.015933	0	18.4416	0.0354508	0.432978	0.792266	0.0991826	0.209518	0.0414257	0	0.0880296	0.434571	0	0.295955	0.664006	0.00955977	0	5.34232	0	5.34391	2.09001	0.498701	0.0199162	0.0362475	0.321447	0.0314676	0.0195179	0	0	0	0.0390357	0.0362475	0	0	0.0318659	0	0.315871	7.66176
224	Illex coindetii	Mollusca Cephalopoda	1282	2.48289	0	0.24749	0	0	0.28142	0	0	0	0	17.0519	0	0	2.43997	0.415145	0.0239507	0.202583	0.166657	0	0	0	0	0.166657	0	0	1.66856	0	5.13642	1.39413	0.524919	0	0	0	0.726503	0	0	0	0	0	0	0	0	0	0	0.366246	4.11053
226	Illex coindetii	Mollusca Cephalopoda	1282	2.09975	0.0432938	0.105529	0.0265174	0.0135293	0.223504	0	0.018941	0	0	16.7596	0.0741406	0.136917	2.6117	0.277621	0.07847	0.0357174	0.0400468	0.0319292	0.18454	0.0947052	0.0140705	0.0838817	0.219175	0.0303057	1.64462	0.137999	4.39919	1.42707	0	0.490302	0	0	0.560113	0.0232704	0	0	0.00919993	0.0411291	0.102282	0	0	0.0335527	0	0.279786	5.54323
229	Illex coindetii	Mollusca Cephalopoda	n/a	1.89934	0	0.102522	0.0250966	0.00854354	0.245093	0	0.0133493	0.0074756	0	17.6728	0.0165531	2.5652	0.294752	0.0987847	0.000533971	0.0117474	0.0475234	0.0170871	0.2232	0	0.242423	0.266452	0	0	2.47229	0	6.3628	1.49832	0	0.591106	0	0	1.62594	0	0.018155	0	0	0.109998	0.0582029	0	0	0	0	0.254704	4.66317
220	Neorossia caroli	Mollusca Cephalopoda	488	1.89168	0.00602061	0.0168577	0	0	0.30946	0	0.0650226	0.00903092	0	17.4664	0.167373	0.29501	1.19268	0.185435	0.0951257	0.0252866	0	0	0.416024	0	0.455761	0.097534	0.0132454	0	4.2921	0	1.49793	3.64909	0	0.480445	0	0	0.515967	0.0313072	0	0	0	0.0608082	0	0	0	0.0620123	0	0.282969	6.10731
288	Rossia megaptera	Mollusca Cephalopoda	1407	0.884017	0.0825083	0	0	0	0.318246	0	0.0766148	0	0	16.9967	0.0825083	0.291726	0.730787	0.0972419	0.18859	0.085455	0	0	0.686587	0	0.268152	0.185644	0	0	6.0231	0	1.46452	3.93093	0	0.52157	0	0	0.226898	0.0176803	0.0294672	0	0	0	0	0	0	0.0412541	0	0	8.35691
225	Sepiida sp 1	Mollusca Cephalopoda	1282	1.18999	0.0369398	0	0	0	0.0923495	0	0	0	0	18.9765	0	0.846977	0.538266	0.0976266	0.0831146	0	0.0171506	0	0.360163	0	0.032982	0.294199	0.364121	0	5.1188	0	2.99476	1.64118	0.527711	0	0	0	0.125331	0	0	0	0	0	0	0	0	0	0	0.469663	9.53707
234	Sepiida sp 2	Mollusca Cephalopoda	1407	2.2993	0	0.0814363	0.0127244	0.0089071	0.265941	0	0.0241764	0	0	19.3526	0	0.244309	1.88449	0.386823	0.0483528	0.0139969	0	0	0.339742	0	0.127244	0.379188	0	0	2.86936	0	4.79965	1.80432	0	0.690936	0	0	0.445355	0	0	0	0	0.0534426	0	0	0	0	0	0.260851	7.39798
235	Stauroteuthis syrtensis	Mollusca Cephalopoda	1407	0.620398	0.278303	0	0.0626012	0.00816538	0.135069	0	0.027388	0.047121	0	13.8735	0.0595392	0.102578	0.885943	0.069916	0.165179	0.0466107	0.028919	0.0678747	0.751895	0.0085056	0.371014	0.692866	0.047121	0.00680448	8.764	0.229311	4.27338	1.91903	0.0976443	1.45956	0.0255168	0.0520543	0.758189	0.137791	0	0	0	0.0614104	0.0527347	0	0	0.0549462	0	0.298206	9.65811
239	Stauroteuthis syrtensis	Mollusca Cephalopoda	1090	0.437141	0.021067	0	0	0	0	0	2.23837	0	0	13.6356	0	0	0.395007	0.0737347	0.0342339	0.126402	0	0.0421341	0.840048	0	0.113235	0.653078	0.94275	0	8.69806	0	2.04087	1.55896	0	1.65903	0	0	0.447675	0	0	0	0	0.173803	0.0526676	0	0	0	0	0.650445	8.82446
240	Stauroteuthis syrtensis	Mollusca Cephalopoda	n/a	0.410216	0.0535961	0.0247367	0	0	0.0886397	0	0	0.0288594	0	13.6464	0.0144297	0.0680258	0.434953	0.0700872	0.0350436	0	0	0.0123683	0.859599	0	0.307147	0.622539	0.111315	0	7.71578	0	1.98718	1.56872	1.69858	0	0	0	0.476181	0	0	0	0	0	0	0	0	0	0	0.521531	9.17936
313	Arrhoges occidentalis	Mollusca Gastropoda	1282	1.36669	0.0183038	0.0244051	0.076266	0.0976205	0.305064	0	0.195241	0.433191	0	8.23368	0.0152532	0.195241	3.99939	0.149481	0.350824	0.408786	0.350824	0	0.28676	0	2.44661	0.302013	0.0701647	0	5.2593	0	4.72849	5.33252	0	0	0	0	1.03417	0.384381	0	0	0	0	0	0	0	0	0	4.11226	0.680293
319	Buccinum sp.	Mollusca Gastropoda	759	1.92271	0.0306103	0	0.0918309	0.0650469	0.223838	0	0.10331	0.156878	0	7.63344	0	0.114789	1.12875	0.179835	0.271666	0.302277	0	0.0172183	0.658121	0	1.01779	0.176009	0.191314	0	12.0452	0	3.69619	4.60685	0	0.114789	0	0	1.22441	0.105223	0	0	0.0650469	0.229577	0	0	1.2665	0	0	4.94548	2.8965
320	Buccinum sp.	Mollusca Gastropoda	759	1.64788	0.0263729	0	0.0314773	0.035731	0.122506	0	0.0672083	0.175252	0	6.44349	0	0.0961334	0.84138	0.0765664	0.235654	0.0535965	0	0	0.575099	0	1.71254	0.176103	0.16164	0	12.0465	0.159939	4.66545	4.10906	0	0.108894	0	0	1.08894	0.0748649	0	0	0.0774172	0.208431	0.42622	0	0	0	0	6.04194	3.85214
321	Buccinum sp.	Mollusca Gastropoda	759	2.21357	0.0769101	0	0.0865239	0.021631	0.199486	0	0.0913308	0.149013	0	7.76312	0	0.0841205	1.24739	0.110558	0.288413	0.0865239	0	0	0.608071	0	1.00224	0.161031	0.206696	0	10.5151	0	3.67006	5.42216	0	0.170644	0	0	1.47571	0.165837	0	0	0.0889273	0.218713	0	0	0	0	0	5.42216	2.82645
309	Colus islandicus	Mollusca Gastropoda	889	1.14721	0	0	0.0601685	0	0.409146	0	0.120337	0.0641797	0	7.09186	0	0.0601685	0.78219	0.0401123	0.140393	0.300842	0	0	0.593662	0	1.99358	0.168472	0	0	11.6927	0	3.87485	2.6795	0	0	0	0	1.50421	0	0	0	0	0	0	0	0	0	0	5.47934	3.06057
317	Colus sp 1	Mollusca Gastropoda	759	1.59939	0.0665026	0	0.13633	0.212808	0.475494	0	0.219459	0.295937	0	7.96701	0	0.133005	1.72907	0.0631775	0.275986	0.142981	0	0.00332513	0.538671	0	1.30345	0.372415	0.186207	0	10.8233	0	4.36257	3.03584	0	0.12968	0	0	1.3633	0	0	0	0.0831283	0	0	0	0	0	0	8.09337	1.48966
318	Colus sp 2	Mollusca Gastropoda	759	1.3537	0.0840807	0	0.1037	0.0476457	0.238229	0	0.14574	0.137332	0	8.13901	0	0.0644619	1.13789	0.0560538	0.140135	0.409193	0	0	0.557735	0	1.7657	0.0952915	0.168161	0	10.5886	0	4.51233	5.28868	0	0.0560538	0	0	1.70404	0	0	0	0	0.179372	0.493274	0	0	0	0	5.29148	1.20796
310	Neptunea despecta	Mollusca Gastropoda	889	0.935633	0.0819532	0	0.0751238	0.0375619	0.228786	0	0.109271	0.204883	0	6.76456	0	0.0751238	0.488305	0.0682943	0.249274	0.0785385	0	0	0.775141	0	1.31808	0.372204	0	0	10.6129	0	3.90985	2.07273	0	0.0512208	0	0	1.3932	0	0	0	0	0	0	0	0	0	0	5.34403	2.50299
273	Cliona sp.	Porifera Demospongiae	1027	2.04677	0	1.95628	4.53282	3.5016	0.664732	1.17327	1.05801	0.316443	0	3.89892	0.897262	0.694557	22.0418	2.72111	1.60901	5.72934	0.533808	0.514599	0.190573	0	1.8936	0	0	0	2.91977	0	0	26.2996	0	4.62633	0	0	0.117276	0	0	0	0	0.684952	0	0	0	0	0	0.236574	0.314421
307	Craniella cranium	Porifera Demospongiae	464	3.4018	0	0.945913	6.23082	3.85078	0.795962	0.115079	1.41146	0.425443	0	4.71736	0.447238	0.93981	21.9827	3.74006	3.95889	7.82274	1.0575	0.166516	2.14988	1.38443	1.12551	0	0.172618	0	2.57532	0.68437	0	22.8588	0	0	2.04788	0	0.169131	0	0	0	0	1.07581	0	0	0	0	0	0	0
308	Craniella cranium	Porifera Demospongiae	464	3.18743	0	0.565845	6.4339	3.45608	0.767581	1.3226	1.11988	0.418233	0	4.87807	0.476294	0.942746	22.313	3.1894	4.36143	8.31447	0.903383	0.0747899	2.87154	0.580606	0.539275	0	0	0	2.73082	0.372965	0	24.1768	0	2.2683	0	0	0.110217	0	0	0	0	0.76266	0.00196816	0	0	0	0	0	0
339	Craniella cranium	Porifera Demospongiae	595	3.15435	0	0.530368	4.53553	2.5023	0.506219	0.706848	0.796017	0.190412	0	5.15321	0.372465	0.56938	22.6126	3.02245	1.19542	6.20466	0.554518	0	0.191341	0.930699	1.34589	0	0	0	2.49765	1.15269	0	28.0269	0	6.79169	0	0	0.202487	0	0	0	0	0.829455	0	0	0	0	0	0.140255	1.44899
270	Geodia spp.	Porifera Demospongiae	1027	1.68816	0	0.678656	5.39532	3.56295	0.624929	1.01516	0.944463	0.418505	0	5.14082	0.822871	0.831354	21.9969	2.54496	1.73057	5.77706	0	0.344984	0.121593	0	0.709761	0	0	0	3.14444	0.59948	0	26.6627	0	4.58659	0	0	0.0735211	0	0	0	0	0.907703	0	0	0	0	0	0	0
375	Haliclona sp.	Porifera Demospongiae	1324	1.26226	0	0.0928136	3.25643	2.98197	0.375232	0	0.67091	0.397772	0	3.25643	0.538319	0.46672	19.3357	2.89844	1.10713	3.37576	0	0	0.0848581	0	0.853885	0	0	0	2.08565	1.05807	0	22.8825	0	5.2506	0	0	0	2.67568	0	0	0	0.420313	0	0	0	0	0	0	0
376	Haliclona sp.	Porifera Demospongiae	1324	1.49163	0	0.0571206	4.84097	3.62846	0.429703	0	0.826951	0.381669	0	4.76568	0.773725	0.61145	22.5561	2.98066	0.97105	0.855511	0	0	0	0	1.07361	0	0	0	2.66649	0	0	28.5733	0	6.65585	0	0	0	2.75088	0	0	0	0.743866	0	0	0	0	0	0	0.066208
342	Hamacantha (Vomerula) carteri	Porifera Demospongiae	488	0	0	0	0	0	0	0	0	0	0	38.2956	0	0	6.25674	0	0	0	0	0	0	0	0	0	0	0	0	0	12.1899	1.40237	0	0	0	0	0	0	0	0	0	0	0	0	0	0	0	0	16.9364
348	Histodermella sp.	Porifera Demospongiae	n/a	3.71495	0	0	2.29054	2.72361	1.34416	0	1.34693	0.0498094	0	8.65438	0.114838	0.393633	9.04871	0.471114	2.06156	0.581802	0	2.31821	0.168799	0	3.21893	0.230369	0.289863	0	0.920782	0	0.927008	6.56931	0	7.79725	0	0	1.32618	0	0	0	0.507779	0.712551	0.424072	0	0	0	0	1.84987	0.823931
269	Iophon piceum	Porifera Demospongiae	353	1.62777	0	0.0713293	0.938254	0.448094	0.343844	0	0.936425	0	0	7.29753	0.0640135	0.278001	4.94733	0.395055	1.94052	0.947399	0	3.35613	0.21033	0	0.303607	0.541371	0	0	3.57927	0	2.19292	8.44795	0	0	0	0	0.817543	0	0.431634	0	0.903504	0.634648	0.996781	0	0	0.0438949	0	1.07726	1.47414
290	Histodermella sp.	Porifera Demospongiae	313	1.71594	0	0.0456754	0.298966	0.0446373	0.184778	0	0.420421	0.0103808	0	6.56895	0.00622846	0.0871984	5.61807	0.144293	0.522153	0.560561	0.00519038	0.0519038	0	0	0	0.176473	0	0	4.12116	0	3.00212	4.11701	0	0.206577	0	0	0.489972	0	0	0	0	0	0.201387	0	0	0.211768	0	0.526305	3.6042
347	Polymastia mammillaris	Porifera Demospongiae	n/a	1.51696	0	0	0	0	0	0	0	0	0	20.2023	0	0.262367	9.58832	0	0	0	0	0	0	0	0	0	0	0.119258	4.66059	0	43.2524	4.71784	10.8525	0	0	0	0	0	0	0	0	0	0	0	0	0	0	0	1.61236
368	Polymastia sp.	Porifera Demospongiae	353	1.73782	0	0.174943	2.73521	0.993039	0.674366	0	2.27136	0.752764	0	8.76313	0.0740423	0.309236	5.93137	0.479823	2.70545	0.803577	0.940047	1.82347	0	0	4.40915	0.215594	0.413766	0	0.588709	0	2.22127	5.22724	0	5.39928	0	0	1.01917	0	0	0	0	1.71023	1.14548	0	0	0	0	0	0
341	Radiella hemisphaerica	Porifera Demospongiae	488	4.44656	0	0	0.691409	1.08541	0.611498	0	0.727543	0	0	12.9221	0.0152874	0.410676	7.33589	0.247379	0.630954	0.145926	0	0.68724	0.244599	0	1.72679	0.100758	0	0	2.6489	0	9.59148	4.31731	0	3.03039	0	0	1.17435	0	0	0	0	0.403032	0.879723	0	0	0	0	1.2772	9.0995
274	Stelletta spp.	Porifera Demospongiae	1122	0	0.363273	4.46564	3.71455	0.559637	0.850911	1.008	0.286364	0	7.22619	0.824729	0.749456	22.9991	2.64273	4.99092	1.13073	0	3.52473	0.225819	0	2.10764	0	0	0	3.83892	0	5.58165	24.8384	0	3.26782	0	0	1.50873	0	0	0	0	0.813274	0	0	0	0	0	0	0.402546	0
346	Stryphnus ponderosus	Porifera Demospongiae	n/a	1.26112	0	0.187924	2.51395	0.88486	0.534318	0	2.06343	0.668312	0	9.14065	0.18502	0.109519	3.78835	0.306154	2.36875	1.58512	0	1.03006	0.161374	0	1.92363	0.255128	0.201614	0	2.14764	0	2.40194	3.63817	0	3.43988	0	0	0.669972	0.149758	0.0672046	0	0.179627	1.06034	0.653378	0	0	0	0	0.638029	0.52851
366	Tentorium semisuberites	Porifera Demospongiae	353	0	8.3321	0.114533	1.34309	1.97096	1.05717	0	1.42714	0.210115	0	10.921	0.277682	0.435062	8.71937	0.745703	0.713568	0.450718	0	0.729223	0.224123	0	5.64509	0.149141	0.178804	0.0197755	1.46586	0	1.52189	9.59444	0	0.564427	0	0	1.76497	0	0.483677	0	0	1.61583	1.38017	0	0	0.511692	0	0.774542	1.31095
365	Thenea muricata	Porifera Demospongiae	353	3.25336	0	0.0710213	2.39819	1.292	0.525363	0.00778316	0.704376	0.0933979	0	8.60818	0.348296	0.425155	13.1438	1.33189	1.60625	1.0984	0	0.617788	0.113829	1.17623	0	0	0	0	3.62793	0	8.21415	12.6019	0	1.55663	0	0	0.593466	0	0	0	0	0.58471	0.350242	0	0	0	0	0.630436	7.37746
369	Thenea muricata	Porifera Demospongiae	353	0	7.8738	0.0774934	1.15418	1.55163	0.96632	0	1.43304	0.0487269	0	11.3857	0.200778	0.438542	7.41941	0.695093	0.862995	0.283556	0.207823	0.321128	0.0862995	0	5.18619	0.103325	0.154987	0	1.92149	0	2.43635	8.98337	0	0.578265	0	0	1.71953	0.00234829	0.381596	0	0	1.70897	0.892349	0	0	0	0	0.534235	1.30506
370	Thenea muricata	Porifera Demospongiae	353	0	2.53644	0.0964848	0.850736	0.258839	0.288527	0	0.622513	0	0	4.69157	0.0269044	0.63179	7.04617	0.144727	0.293165	0.393361	0	0.113184	0	0	1.81837	0	0	0	1.16709	0	1.03257	2.78229	0	0.490774	0	0	0.526028	0	0	0	0	0	0.281105	0	0	0.201319	0	0	0.520461
371	Thenea muricata	Porifera Demospongiae	353	0	5.3179	0.194837	0.954127	0.478496	0	0	0.956993	0	0	10.355	0	1.69623	15.0425	0.177645	0	0.0716312	0	0	0	0	4.96834	0	0	0	2.05438	0	3.95404	6.19753	0	1.04868	0	0	1.08593	0	0	0	0	0	0.627489	0	0	0.641815	0	0.240681	3.44689
289	Euplectells spp.	Porifera Hexactinellida	1094	2.35241	1.34444	0.0681648	0.241478	0.454674	0.265408	0.00362579	0.854961	0.0928202	0.207395	7.50321	0.0616384	0.2277	6.79183	0.213922	0.393761	0.174763	0.194342	0.470627	0.192167	0.0971712	0.245103	0.082668	0.169687	0.133429	2.5308	0.0703403	11.7316	3.95574	0.0108774	0.369105	0	0	0.869464	0.0485856	0	0.347351	0	0.435095	0.591729	0.132704	0	0.588828	0	1.39665	8.80704
265	Hexactinellida sp 1	Porifera Hexactinellida	1027	1.62755	0	1.15737	5.18004	0	0.542517	0	0.638965	0.35766	0	5.26041	0.751487	0.731394	23.4448	3.63688	5.20415	3.13454	0.0723356	0.164765	0.156727	0	2.0696	0	0	0	3.35155	0	0	30.3448	0	6.33741	0	0	0.17682	0	0	0	0	0.799711	0	0	0	0	0	0	0.630928
331	Hexactinellida sp 2	Porifera Hexactinellida	1407	1.72636	0	0	0	0	0	0	0.597772	0.0191287	0	11.2955	0	0.0334752	4.67218	0	0	0	0	0	0	0	0	0	0	0	5.13127	0	12.2758	1.99895	0	0	0	0	0.248673	0	0	0	0	0	0	0	0	0	0	1.68332	11.0851
257	Sipunculidae sp 1	Sipuncula Sipunculidea	1407	0.52487	0	0	0.365617	0.0378225	0.635683	0	0.312533	0.0165888	0	11.0574	0.0530842	0.68545	7.21945	0.491029	0.56601	0.426664	0.00331776	0.51558	0.759767	0	0.86859	0.197075	0	0	4.21555	0.664879	3.23415	6.14051	0	0.297271	0	0	0.468468	0	0	0	0	1.20966	0	0	0.40344	0	0	2.3795	0.427991
258	Sipunculidae sp 2	Sipuncula Sipunculidea	1122	1.96737	0.56028	0.551155	0	1.54944	0	1.83962	0.927109	0	12.3134	0.231777	0.981859	6.98069	3.53871	0.945359	0	1.33226	0	2.84338	1.37241	2.39442	1.30854	0	0	0	10.6472	0.375954	5.18487	17.3851	0	0.638756	0	0	0.365003	0.521955	0	0	0	1.00741	0	1.27204	0	0	0	4.9604	1.05851
* ‘?’ tentative identifications based on retention times and the literature [78]
78 Ackman RG. WCOT (capillary) gas-liquid chromatography. In: Hamilton RJ, Rossell JB Editors. Analysis of oils and fats. JB Elsevier Applied Science, London, UK; 1986. p. 137-206.
[truncated: 25 more columns]
